# Supplementary material for: Transcriptome Profiling-Based Analysis of Carbohydrate-Active Enzymes in Aspergillus terreus Involved in Plant Biomass Degradation
Source: Front Bioeng Biotechnol. 2020 Oct 6;8:564527. doi: 10.3389/fbioe.2020.564527 (PMC7573219; doi:10.3389/fbioe.2020.564527)
Supplement: Supplementary Table 2 — Global gene expression data for each Aspergillus terreus BLU24 cDNA library following growth on SB and SH in comparison to equivalent growth on glucose as carbon source, together with annotation data for unmapped sequence reads aligned to the NCBI nr database. [file Table_2.XLSX]

## Sheet: SB36xG36
SUPPLEMENTARY TABLE 2. Global gene expression data for each Aspergillus terreus BLU24 cDNA library following growth on SB and SH in comparison to equivalent growth on glucose as carbon source, together with annotation data for unmapped sequence reads aligned to the NCBI nr database
GENE ID	log2FoldChange	padj	Classification	CAZy Family	CAZy subfamily	Annotation	Annotation	E-value	Annotation	Annotation	E-value	Annotation	Annotation	E-value
ATEG_00093	3.14263	2.061e-09	Cazy	GH43/GH117	GH43_1	gi|115491103|ref|XP_001210179.1|	beta-xylosidase [Aspergillus terreus NIH2624] &gt;gi|114197039|gb|EAU38739.1| beta-xylosidase [Aspergillus terreus NIH2624] &gt;gi|380719873|gb|AFD63137.1| beta-xylosidase [Aspergillus terreus]	0	gi|121719761|ref|XP_001276579.1|	xylosidase, putative [Aspergillus clavatus NRRL 1] &gt;gi|119404791|gb|EAW15153.1| xylosidase, putative [Aspergillus clavatus NRRL 1]	6.23246e-159	gi|119484230|ref|XP_001262018.1|	xylosidase, putative [Neosartorya fischeri NRRL 181] &gt;gi|119410174|gb|EAW20121.1| xylosidase, putative [Neosartorya fischeri NRRL 181]	6.89079e-158
ATEG_00687	6.54168	1.10351e-30	Cazy	GH1		gi|115492291|ref|XP_001210773.1|	hypothetical protein ATEG_00687 [Aspergillus terreus NIH2624] &gt;gi|114197633|gb|EAU39333.1| hypothetical protein ATEG_00687 [Aspergillus terreus NIH2624]	0	gi|238487184|ref|XP_002374830.1|	beta-glucosidase, putative [Aspergillus flavus NRRL3357] &gt;gi|317143750|ref|XP_001819673.2| beta-glucosidase 1B [Aspergillus oryzae RIB40] &gt;gi|220699709|gb|EED56048.1| beta-glucosidase, putative [Aspergillus flavus NRRL3357]	0	gi|391867415|gb|EIT76661.1|	beta-glucosidase, lactase phlorizinhydrolase [Aspergillus oryzae 3.042]	0
ATEG_00838	4.49387	3.49715e-07	Cazy	GH13	GH13_5	gi|115492593|ref|XP_001210924.1|	conserved hypothetical protein [Aspergillus terreus NIH2624] &gt;gi|114197784|gb|EAU39484.1| conserved hypothetical protein [Aspergillus terreus NIH2624]	0	gi|350638730|gb|EHA27086.1|	alpha-amylase [Aspergillus niger ATCC 1015]	1.49389e-131	gi|134055889|emb|CAK37367.1|	unnamed protein product [Aspergillus niger]	2.54818e-131
ATEG_01292	4.01083	9.30524e-12	Cazy	GH43	GH43_14	gi|115384220|ref|XP_001208657.1|	conserved hypothetical protein [Aspergillus terreus NIH2624] &gt;gi|114196349|gb|EAU38049.1| conserved hypothetical protein [Aspergillus terreus NIH2624]	0	gi|238496851|ref|XP_002379661.1|	xylosidase : arabinofuranosidase [Aspergillus flavus NRRL3357] &gt;gi|220694541|gb|EED50885.1| xylosidase : arabinofuranosidase [Aspergillus flavus NRRL3357]	0	gi|317146920|ref|XP_003189866.1|	xylosidase : arabinofuranosidase [Aspergillus oryzae RIB40]	0
ATEG_01650	2.39363	7.68338e-06	Cazy	GH38		gi|115384936|ref|XP_001209015.1|	hypothetical protein ATEG_01650 [Aspergillus terreus NIH2624] &gt;gi|114196707|gb|EAU38407.1| hypothetical protein ATEG_01650 [Aspergillus terreus NIH2624]	0	gi|238484731|ref|XP_002373604.1|	alpha-mannosidase [Aspergillus flavus NRRL3357] &gt;gi|220701654|gb|EED57992.1| alpha-mannosidase [Aspergillus flavus NRRL3357]	0	gi|169767820|ref|XP_001818381.1|	alpha-mannosidase [Aspergillus oryzae RIB40] &gt;gi|83766236|dbj|BAE56379.1| unnamed protein product [Aspergillus oryzae RIB40] &gt;gi|391870592|gb|EIT79772.1| alpha-mannosidase [Aspergillus oryzae 3.042]	0
ATEG_01704	2.41632	0.000208751	Cazy	CE8		gi|115385044|ref|XP_001209069.1|	conserved hypothetical protein [Aspergillus terreus NIH2624] &gt;gi|114196761|gb|EAU38461.1| conserved hypothetical protein [Aspergillus terreus NIH2624]	0	gi|119492714|ref|XP_001263676.1|	pectin methylesterase, putative [Neosartorya fischeri NRRL 181] &gt;gi|119411836|gb|EAW21779.1| pectin methylesterase, putative [Neosartorya fischeri NRRL 181]	1.92338e-160	gi|159127858|gb|EDP52973.1|	pectin methylesterase, putative [Aspergillus fumigatus A1163]	1.24076e-159
ATEG_01914	6.70399	5.12717e-27	Cazy	CE1		gi|115387173|ref|XP_001211092.1|	hypothetical protein ATEG_01914 [Aspergillus terreus NIH2624] &gt;gi|114195176|gb|EAU36876.1| hypothetical protein ATEG_01914 [Aspergillus terreus NIH2624]	4.97418e-159	gi|525585442|gb|EPS31692.1|	putative feruloyl esterase [Penicillium oxalicum 114-2]	1.32532e-119	gi|121712002|ref|XP_001273616.1|	fungal cellulose binding domain protein [Aspergillus clavatus NRRL 1] &gt;gi|119401768|gb|EAW12190.1| fungal cellulose binding domain protein [Aspergillus clavatus NRRL 1]	1.11396e-118
ATEG_02528	3.07473	1.14608e-09	Cazy	GH31		gi|115388401|ref|XP_001211706.1|	conserved hypothetical protein [Aspergillus terreus NIH2624] &gt;gi|114195790|gb|EAU37490.1| conserved hypothetical protein [Aspergillus terreus NIH2624]	0	gi|121703109|ref|XP_001269819.1|	glycosyl hydrolase, putative [Aspergillus clavatus NRRL 1] &gt;gi|119397962|gb|EAW08393.1| glycosyl hydrolase, putative [Aspergillus clavatus NRRL 1]	0	gi|119497135|ref|XP_001265333.1|	glycosyl hydrolase, putative [Neosartorya fischeri NRRL 181] &gt;gi|119413495|gb|EAW23436.1| glycosyl hydrolase, putative [Neosartorya fischeri NRRL 181]	0
ATEG_02669	6.27291	4.4747e-17	Cazy	GH5	GH5_7	gi|115388683|ref|XP_001211847.1|	hypothetical protein ATEG_02669 [Aspergillus terreus NIH2624] &gt;gi|114195931|gb|EAU37631.1| hypothetical protein ATEG_02669 [Aspergillus terreus NIH2624]	0	gi|294956589|sp|Q0CUG5.2|MANA2_ASPTN	RecName: Full=Probable mannan endo-1,4-beta-mannosidase A-2; AltName: Full=Endo-beta-1,4-mannanase A-2; Flags: Precursor	0	gi|115402327|ref|XP_001217240.1|	hypothetical protein ATEG_08654 [Aspergillus terreus NIH2624] &gt;gi|121734740|sp|Q0CCD0.1|MANA1_ASPTN RecName: Full=Probable mannan endo-1,4-beta-mannosidase A-1; AltName: Full=Endo-beta-1,4-mannanase A-1; Flags: Precursor &gt;gi|114189086|gb|EAU30786.1| hypothetical protein ATEG_08654 [Aspergillus terreus NIH2624]	1.0156e-159
ATEG_02724	5.08253	1.8398e-13	Cazy	GH3		gi|115388793|ref|XP_001211902.1|	predicted protein [Aspergillus terreus NIH2624] &gt;gi|114195986|gb|EAU37686.1| predicted protein [Aspergillus terreus NIH2624]	0	gi|443610056|gb|AGC95327.1|	putative glycosyl hydrolase [Aspergillus terreus]	0	gi|83765268|dbj|BAE55411.1|	unnamed protein product [Aspergillus oryzae RIB40] &gt;gi|391868348|gb|EIT77566.1| beta-glucosidase-related glycosidase [Aspergillus oryzae 3.042]	0
ATEG_03047	3.24696	2.40027e-09	Cazy	GH3		gi|115389440|ref|XP_001212225.1|	beta-glucosidase 1 precursor [Aspergillus terreus NIH2624] &gt;gi|121740345|sp|Q0CTD7.1|BGLA_ASPTN RecName: Full=Probable beta-glucosidase A; AltName: Full=Beta-D-glucoside glucohydrolase A; AltName: Full=Cellobiase A; AltName: Full=Gentiobiase A; Flags: Precursor &gt;gi|114194621|gb|EAU36321.1| beta-glucosidase 1 precursor [Aspergillus terreus NIH2624]	0	gi|296439519|sp|D0VKF5.1|BGLA_ASPTE	RecName: Full=Probable beta-glucosidase A; AltName: Full=Beta-D-glucoside glucohydrolase A; AltName: Full=Cellobiase A; AltName: Full=Gentiobiase A; Flags: Precursor &gt;gi|261873417|gb|ACY03273.1| beta-glucosidase [Aspergillus terreus]	0	gi|61139611|gb|AAX39011.1|	extracellular beta-glucosidase [Aspergillus avenaceus]	0
ATEG_03410	6.4311	2.80495e-29	Cazy	GH10		gi|425768531|gb|EKV07052.1|	Endo-1,4-beta-xylanase, putative [Penicillium digitatum PHI26] &gt;gi|425775673|gb|EKV13929.1| Endo-1,4-beta-xylanase, putative [Penicillium digitatum Pd1]	7.10418e-128	gi|405778851|gb|AFS18477.1|	endo-1,4-beta-xylanase [Penicillium digitatum]	7.11778e-128	gi|115390166|ref|XP_001212588.1|	endo-1,4-beta-xylanase precursor [Aspergillus terreus NIH2624] &gt;gi|114194984|gb|EAU36684.1| endo-1,4-beta-xylanase precursor [Aspergillus terreus NIH2624]	9.0984e-128
ATEG_03427	4.55624	1.11305e-10	Cazy	GH27		gi|347829162|emb|CCD44859.1|	glycoside hydrolase family 27 protein [Botryotinia fuckeliana T4] &gt;gi|472238579|gb|EMR83438.1| putative alpha-galactosidase protein [Botryotinia fuckeliana BcDW1]	1.11909e-106	gi|525581321|gb|EPS27571.1|	putative alpha-galactosidase [Penicillium oxalicum 114-2]	1.30926e-105	gi|242809757|ref|XP_002485438.1|	alpha-galactosidase, putative [Talaromyces stipitatus ATCC 10500] &gt;gi|218716063|gb|EED15485.1| alpha-galactosidase, putative [Talaromyces stipitatus ATCC 10500]	4.95079e-105
ATEG_03623	-2.30514	3.63087e-05	Cazy			gi|115390593|ref|XP_001212801.1|	hypothetical protein ATEG_03623 [Aspergillus terreus NIH2624] &gt;gi|114193725|gb|EAU35425.1| hypothetical protein ATEG_03623 [Aspergillus terreus NIH2624]	0	gi|67525701|ref|XP_660912.1|	hypothetical protein AN3308.2 [Aspergillus nidulans FGSC A4] &gt;gi|40744096|gb|EAA63276.1| hypothetical protein AN3308.2 [Aspergillus nidulans FGSC A4] &gt;gi|259485724|tpe|CBF82987.1| TPA: conserved hypothetical protein. (Eurofung) [Aspergillus nidulans FGSC A4]	0	gi|169772145|ref|XP_001820542.1|	alpha-amylase [Aspergillus oryzae RIB40] &gt;gi|83768401|dbj|BAE58540.1| unnamed protein product [Aspergillus oryzae RIB40] &gt;gi|391872870|gb|EIT81950.1| alpha-amylase [Aspergillus oryzae 3.042]	0
ATEG_03676	6.15354	6.91188e-22	Cazy	CE16		gi|115390699|ref|XP_001212854.1|	predicted protein [Aspergillus terreus NIH2624] &gt;gi|114193778|gb|EAU35478.1| predicted protein [Aspergillus terreus NIH2624]	5.35188e-143	gi|317140880|ref|XP_001818462.2|	cellulose-binding GDSL lipase/acylhydrolase [Aspergillus oryzae RIB40]	1.4751e-98	gi|317030135|ref|XP_001391968.2|	cellulose-binding GDSL lipase/acylhydrolase [Aspergillus niger CBS 513.88]	8.52294e-92
ATEG_03688	6.39672	3.13684e-28	Cazy	GH43	GH43_6	gi|115390723|ref|XP_001212866.1|	arabinan endo-1,5-alpha-L-arabinosidase A precursor [Aspergillus terreus NIH2624] &gt;gi|121739704|sp|Q0CRJ6.1|ABNC_ASPTN RecName: Full=Probable arabinan endo-1,5-alpha-L-arabinosidase C; AltName: Full=Endo-1,5-alpha-L-arabinanase C; Short=ABN C; Flags: Precursor &gt;gi|114193790|gb|EAU35490.1| arabinan endo-1,5-alpha-L-arabinosidase A precursor [Aspergillus terreus NIH2624]	1.01146e-180	gi|525587760|gb|EPS34010.1|	putative alpha-L-arabinofuranosidase [Penicillium oxalicum 114-2]	8.20443e-86	gi|121704234|ref|XP_001270381.1|	glycosyl hydrolase family 43 protein [Aspergillus clavatus NRRL 1] &gt;gi|298351511|sp|A1CN18.1|ABNC_ASPCL RecName: Full=Probable arabinan endo-1,5-alpha-L-arabinosidase C; AltName: Full=Endo-1,5-alpha-L-arabinanase C; Short=ABN C; Flags: Precursor &gt;gi|119398525|gb|EAW08955.1| glycosyl hydrolase family 43 protein [Aspergillus clavatus NRRL 1]	2.24915e-82
ATEG_03727	2.90793	1.0924e-09	Cazy	GH7		gi|115390801|ref|XP_001212905.1|	exoglucanase 1 precursor [Aspergillus terreus NIH2624] &gt;gi|121739665|sp|Q0CRF7.1|CBHA_ASPTN RecName: Full=Probable 1,4-beta-D-glucan cellobiohydrolase A; AltName: Full=Beta-glucancellobiohydrolase A; AltName: Full=Cellobiohydrolase D; AltName: Full=Exocellobiohydrolase A; AltName: Full=Exoglucanase A; Flags: Precursor &gt;gi|114193829|gb|EAU35529.1| exoglucanase 1 precursor [Aspergillus terreu…	0	gi|119468034|ref|XP_001257823.1|	cellobiohydrolase D [Neosartorya fischeri NRRL 181] &gt;gi|294956479|sp|A1DMA5.1|CBHA_NEOFI RecName: Full=Probable 1,4-beta-D-glucan cellobiohydrolase A; AltName: Full=Beta-glucancellobiohydrolase A; AltName: Full=Cellobiohydrolase D; AltName: Full=Exocellobiohydrolase A; AltName: Full=Exoglucanase A; Flags: Precursor &gt;gi|119405975|gb|EAW15926.1| cellobiohydrolase D [Neosartorya fischeri NRRL …	0	gi|22138843|dbj|BAC07256.1|	cellobiohydrolase D [Aspergillus oryzae]	0
ATEG_03849	-2.18953	0.000118304	Cazy			gi|115391045|ref|XP_001213027.1|	glucan 1,3-beta-glucosidase precursor [Aspergillus terreus NIH2624] &gt;gi|121739543|sp|Q0CR35.1|EXGA_ASPTN RecName: Full=Probable glucan 1,3-beta-glucosidase A; AltName: Full=Exo-1,3-beta-glucanase 1; AltName: Full=Exo-1,3-beta-glucanase A; Flags: Precursor &gt;gi|114193951|gb|EAU35651.1| glucan 1,3-beta-glucosidase precursor [Aspergillus terreus NIH2624]	0	gi|294956574|sp|B0XN12.1|EXGA_ASPFC	RecName: Full=Probable glucan 1,3-beta-glucosidase A; AltName: Full=Exo-1,3-beta-glucanase 1; AltName: Full=Exo-1,3-beta-glucanase A; Flags: Precursor &gt;gi|159130591|gb|EDP55704.1| exo-beta-1,3-glucanase (Exg1), putative [Aspergillus fumigatus A1163]	9.36871e-142	gi|70990522|ref|XP_750110.1|	exo-beta-1,3-glucanase (Exg1) [Aspergillus fumigatus Af293] &gt;gi|74669912|sp|Q4WK60.1|EXGA_ASPFU RecName: Full=Probable glucan 1,3-beta-glucosidase A; AltName: Full=Exo-1,3-beta-glucanase 1; AltName: Full=Exo-1,3-beta-glucanase A; Flags: Precursor &gt;gi|66847742|gb|EAL88072.1| exo-beta-1,3-glucanase (Exg1), putative [Aspergillus fumigatus Af293]	6.04014e-141
ATEG_04135	2.95415	7.57376e-08	Cazy	GH1		gi|115391617|ref|XP_001213313.1|	hypothetical protein ATEG_04135 [Aspergillus terreus NIH2624] &gt;gi|114194237|gb|EAU35937.1| hypothetical protein ATEG_04135 [Aspergillus terreus NIH2624]	0	gi|119491164|ref|XP_001263204.1|	beta-glucosidase [Neosartorya fischeri NRRL 181] &gt;gi|119411364|gb|EAW21307.1| beta-glucosidase [Neosartorya fischeri NRRL 181]	0	gi|259485945|tpe|CBF83397.1|	TPA: beta-glucosidase, putative (AFU_orthologue; AFUA_3G12600) [Aspergillus nidulans FGSC A4]	0
ATEG_04210	6.2188	1.80399e-27	Cazy	AA9		gi|115391767|ref|XP_001213388.1|	conserved hypothetical protein [Aspergillus terreus NIH2624] &gt;gi|114194312|gb|EAU36012.1| conserved hypothetical protein [Aspergillus terreus NIH2624]	2.29325e-163	gi|119474543|ref|XP_001259147.1|	endo-1,4-beta-glucanase, putative [Neosartorya fischeri NRRL 181] &gt;gi|119407300|gb|EAW17250.1| endo-1,4-beta-glucanase, putative [Neosartorya fischeri NRRL 181]	4.6855e-116	gi|70986426|ref|XP_748707.1|	endo-1,4-beta-glucanase [Aspergillus fumigatus Af293] &gt;gi|66846336|gb|EAL86669.1| endo-1,4-beta-glucanase, putative [Aspergillus fumigatus Af293] &gt;gi|159128122|gb|EDP53237.1| endo-1,4-beta-glucanase, putative [Aspergillus fumigatus A1163]	2.57102e-114
ATEG_04375	2.78061	0.000936964	Cazy	GH15		gi|115395828|ref|XP_001213553.1|	glucoamylase precursor [Aspergillus terreus NIH2624] &gt;gi|114193122|gb|EAU34822.1| glucoamylase precursor [Aspergillus terreus NIH2624]	0	gi|242807399|ref|XP_002484948.1|	glucan 1,4-alpha-glucosidase, putative [Talaromyces stipitatus ATCC 10500] &gt;gi|218715573|gb|EED14995.1| glucan 1,4-alpha-glucosidase, putative [Talaromyces stipitatus ATCC 10500]	0	gi|212538175|ref|XP_002149243.1|	glucan 1,4-alpha-glucosidase, putative [Talaromyces marneffei ATCC 18224] &gt;gi|210068985|gb|EEA23076.1| glucan 1,4-alpha-glucosidase, putative [Talaromyces marneffei ATCC 18224]	0
ATEG_04708	6.96675	3.74459e-26	Cazy	GH5	GH5_5	gi|115396494|ref|XP_001213886.1|	hypothetical protein ATEG_04708 [Aspergillus terreus NIH2624] &gt;gi|114193455|gb|EAU35155.1| hypothetical protein ATEG_04708 [Aspergillus terreus NIH2624]	0	gi|19879406|gb|AAK77227.1|	endoglucanase C [Aspergillus niger]	0	gi|350637852|gb|EHA26208.1|	hypothetical protein ASPNIDRAFT_206333 [Aspergillus niger ATCC 1015]	0
ATEG_04709	7.06869	2.68028e-28	Cazy	GH74		gi|115396496|ref|XP_001213887.1|	acetylxylan esterase precursor [Aspergillus terreus NIH2624] &gt;gi|114193456|gb|EAU35156.1| acetylxylan esterase precursor [Aspergillus terreus NIH2624]	6.37854e-129	gi|119473547|ref|XP_001258649.1|	acetyl xylan esterase (Axe1), putative [Neosartorya fischeri NRRL 181] &gt;gi|119406802|gb|EAW16752.1| acetyl xylan esterase (Axe1), putative [Neosartorya fischeri NRRL 181]	2.91201e-97	gi|70985713|ref|XP_748362.1|	acetyl xylan esterase (Axe1) [Aspergillus fumigatus Af293] &gt;gi|66845991|gb|EAL86324.1| acetyl xylan esterase (Axe1), putative [Aspergillus fumigatus Af293] &gt;gi|159128503|gb|EDP53618.1| acetyl xylan esterase (Axe1), putative [Aspergillus fumigatus A1163]	4.15952e-96
ATEG_04784	2.481	0.000126872	Cazy	CE5		gi|115396646|ref|XP_001213962.1|	hypothetical protein ATEG_04784 [Aspergillus terreus NIH2624] &gt;gi|114193531|gb|EAU35231.1| hypothetical protein ATEG_04784 [Aspergillus terreus NIH2624]	0	gi|212534036|ref|XP_002147174.1|	beta-galactosidase, putative [Talaromyces marneffei ATCC 18224] &gt;gi|210069573|gb|EEA23663.1| beta-galactosidase, putative [Talaromyces marneffei ATCC 18224]	0	gi|242787991|ref|XP_002481131.1|	beta-galactosidase, putative [Talaromyces stipitatus ATCC 10500] &gt;gi|218721278|gb|EED20697.1| beta-galactosidase, putative [Talaromyces stipitatus ATCC 10500]	0
ATEG_04943	4.73406	3.20462e-08	Cazy	GH2		gi|115397059|ref|XP_001214121.1|	endo-1,4-beta-xylanase B precursor [Aspergillus terreus NIH2624] &gt;gi|114192312|gb|EAU34012.1| endo-1,4-beta-xylanase B precursor [Aspergillus terreus NIH2624]	4.38348e-123	gi|169768392|ref|XP_001818666.1|	endo-1,4-beta-xylanase A [Aspergillus oryzae RIB40] &gt;gi|238497686|ref|XP_002380078.1| endo-1,4-beta-xylanase (XynG1), putative [Aspergillus flavus NRRL3357] &gt;gi|74627096|sp|P87037.1|XYNB_ASPOR RecName: Full=Probable endo-1,4-beta-xylanase B; Short=Xylanase B; AltName: Full=1,4-beta-D-xylan xylanohydrolase B; AltName: Full=Endo-1,4-beta-xylanase G1; Short=Xylanase G1; Flags: Precursor &gt;gi…	1.52062e-91	gi|119472529|ref|XP_001258363.1|	endo-1,4-beta-xylanase (XynG1), putative [Neosartorya fischeri NRRL 181] &gt;gi|292495274|sp|A1DNU5.1|XYNB_NEOFI RecName: Full=Probable endo-1,4-beta-xylanase B; Short=Xylanase B; AltName: Full=1,4-beta-D-xylan xylanohydrolase B; AltName: Full=Endo-1,4-beta-xylanase G1; Short=Xylanase G1; Flags: Precursor &gt;gi|119406515|gb|EAW16466.1| endo-1,4-beta-xylanase (XynG1), putative [Neosartorya fische…	8.34394e-90
ATEG_05002	6.33723	1.25465e-18	Cazy	GH7		gi|115397177|ref|XP_001214180.1|	exoglucanase 1 precursor [Aspergillus terreus NIH2624] &gt;gi|121738390|sp|Q0CMT2.1|CBHB_ASPTN RecName: Full=Probable 1,4-beta-D-glucan cellobiohydrolase B; AltName: Full=Beta-glucancellobiohydrolase B; AltName: Full=Exocellobiohydrolase B; AltName: Full=Exoglucanase B; Flags: Precursor &gt;gi|114192371|gb|EAU34071.1| exoglucanase 1 precursor [Aspergillus terreus NIH2624]	0	gi|333980942|gb|AAW68437.2|	cellobiohydrolase [Aspergillus terreus]	0	gi|70992391|ref|XP_751044.1|	1,4-beta-D-glucan-cellobiohydrolyase [Aspergillus fumigatus Af293] &gt;gi|74670557|sp|Q4WM08.1|CBHB_ASPFU RecName: Full=Probable 1,4-beta-D-glucan cellobiohydrolase B; AltName: Full=Beta-glucancellobiohydrolase B; AltName: Full=Exocellobiohydrolase B; AltName: Full=Exoglucanase B; Flags: Precursor &gt;gi|294956481|sp|B0Y8K2.1|CBHB_ASPFC RecName: Full=Probable 1,4-beta-D-glucan cellobiohydrolase B…	0
ATEG_05003	6.13847	1.89844e-27	Cazy	GH5	GH5_5	gi|115397179|ref|XP_001214181.1|	exoglucanase 1 precursor [Aspergillus terreus NIH2624] &gt;gi|114192372|gb|EAU34072.1| exoglucanase 1 precursor [Aspergillus terreus NIH2624]	7.10996e-174	gi|333980940|gb|AAW68436.2|	endoglucanase [Aspergillus terreus]	8.76007e-146	gi|350638586|gb|EHA26942.1|	hypothetical protein ASPNIDRAFT_205580 [Aspergillus niger ATCC 1015]	2.7283e-104
ATEG_05081	4.65859	1.84044e-17	Cazy	AA9		gi|115397335|ref|XP_001214259.1|	conserved hypothetical protein [Aspergillus terreus NIH2624] &gt;gi|114192450|gb|EAU34150.1| conserved hypothetical protein [Aspergillus terreus NIH2624]	4.66566e-161	gi|169784466|ref|XP_001826694.1|	fungal cellulose binding domain protein [Aspergillus oryzae RIB40] &gt;gi|238508389|ref|XP_002385389.1| endoglucanase, putative [Aspergillus flavus NRRL3357] &gt;gi|83775441|dbj|BAE65561.1| unnamed protein product [Aspergillus oryzae RIB40] &gt;gi|220688908|gb|EED45260.1| endoglucanase, putative [Aspergillus flavus NRRL3357] &gt;gi|391864361|gb|EIT73657.1| fungal cellulose binding domain protein …	2.5028e-122	gi|119470730|ref|XP_001258070.1|	fungal cellulose binding domain protein [Neosartorya fischeri NRRL 181] &gt;gi|119406222|gb|EAW16173.1| fungal cellulose binding domain protein [Neosartorya fischeri NRRL 181]	8.90169e-120
ATEG_05083	4.80324	4.17746e-17	Cazy	GH43	GH43_14	gi|115397339|ref|XP_001214261.1|	conserved hypothetical protein [Aspergillus terreus NIH2624] &gt;gi|114192452|gb|EAU34152.1| conserved hypothetical protein [Aspergillus terreus NIH2624]	0	gi|70992961|ref|XP_751329.1|	xylosidase/arabinosidase [Aspergillus fumigatus Af293] &gt;gi|66848962|gb|EAL89291.1| xylosidase/arabinosidase, putative [Aspergillus fumigatus Af293]	0	gi|159130219|gb|EDP55332.1|	xylosidase/arabinosidase, putative [Aspergillus fumigatus A1163]	0
ATEG_05416	6.3792	1.09213e-29	Cazy	AA9		gi|115398005|ref|XP_001214594.1|	endoglucanase IV precursor [Aspergillus terreus NIH2624] &gt;gi|114192785|gb|EAU34485.1| endoglucanase IV precursor [Aspergillus terreus NIH2624]	2.81017e-127	gi|119500958|ref|XP_001267236.1|	endoglucanase, putative [Neosartorya fischeri NRRL 181] &gt;gi|119415401|gb|EAW25339.1| endoglucanase, putative [Neosartorya fischeri NRRL 181]	6.89865e-94	gi|70994524|ref|XP_752040.1|	endoglucanase [Aspergillus fumigatus Af293] &gt;gi|66849674|gb|EAL90002.1| endoglucanase, putative [Aspergillus fumigatus Af293] &gt;gi|159125047|gb|EDP50164.1| endoglucanase, putative [Aspergillus fumigatus A1163]	3.72218e-92
ATEG_06199	3.77847	1.64734e-11	Cazy	GH39		gi|115399578|ref|XP_001215377.1|	predicted protein [Aspergillus terreus NIH2624] &gt;gi|114192260|gb|EAU33960.1| predicted protein [Aspergillus terreus NIH2624]	0	gi|296128679|ref|YP_003635929.1|	xylan 1,4-beta-xylosidase [Cellulomonas flavigena DSM 20109] &gt;gi|502881088|ref|WP_013116064.1| glycoside hydrolase family 39 [Cellulomonas flavigena] &gt;gi|296020494|gb|ADG73730.1| Xylan 1,4-beta-xylosidase [Cellulomonas flavigena DSM 20109]	8.22522e-122	gi|518920091|ref|WP_020075966.1|	hypothetical protein [Cryocola sp. 340MFSha3.1]	3.09268e-121
ATEG_06369	3.5797	3.07879e-11	Cazy	GH5	GH5_22	gi|115399916|ref|XP_001215547.1|	conserved hypothetical protein [Aspergillus terreus NIH2624] &gt;gi|114191213|gb|EAU32913.1| conserved hypothetical protein [Aspergillus terreus NIH2624]	0	gi|119482962|ref|XP_001261509.1|	glucanase, putative [Neosartorya fischeri NRRL 181] &gt;gi|119409664|gb|EAW19612.1| glucanase, putative [Neosartorya fischeri NRRL 181]	0	gi|70986924|ref|XP_748948.1|	glucanase [Aspergillus fumigatus Af293] &gt;gi|66846578|gb|EAL86910.1| glucanase, putative [Aspergillus fumigatus Af293] &gt;gi|159123282|gb|EDP48402.1| glucanase, putative [Aspergillus fumigatus A1163]	0
ATEG_06617	4.06336	1.70747e-15	Cazy	GH3		gi|115400413|ref|XP_001215795.1|	hypothetical protein ATEG_06617 [Aspergillus terreus NIH2624] &gt;gi|121736776|sp|Q0CI67.1|BGLF_ASPTN RecName: Full=Probable beta-glucosidase F; AltName: Full=Beta-D-glucoside glucohydrolase F; AltName: Full=Cellobiase F; AltName: Full=Gentiobiase F; Flags: Precursor &gt;gi|114191461|gb|EAU33161.1| hypothetical protein ATEG_06617 [Aspergillus terreus NIH2624]	0	gi|169769170|ref|XP_001819055.1|	beta-glucosidase F [Aspergillus oryzae RIB40] &gt;gi|121804599|sp|Q2UN12.1|BGLF_ASPOR RecName: Full=Probable beta-glucosidase F; AltName: Full=Beta-D-glucoside glucohydrolase F; AltName: Full=Cellobiase F; AltName: Full=Gentiobiase F; Flags: Precursor &gt;gi|83766913|dbj|BAE57053.1| unnamed protein product [Aspergillus oryzae RIB40]	0	gi|391863798|gb|EIT73097.1|	beta-glucosidase-related glycosidase [Aspergillus oryzae 3.042]	0
ATEG_07190	4.17009	7.26924e-10	Cazy	GH10		gi|115386670|ref|XP_001209876.1|	predicted protein [Aspergillus terreus NIH2624] &gt;gi|114190874|gb|EAU32574.1| predicted protein [Aspergillus terreus NIH2624]	0	gi|70998763|ref|XP_754103.1|	endo-1,4-beta-xylanase [Aspergillus fumigatus Af293] &gt;gi|66851740|gb|EAL92065.1| endo-1,4-beta-xylanase, putative [Aspergillus fumigatus Af293] &gt;gi|159127122|gb|EDP52237.1| endo-1,4-beta-xylanase, putative [Aspergillus fumigatus A1163]	5.76374e-155	gi|119489932|ref|XP_001262924.1|	glycosyl hydrolase family 10 protein [Neosartorya fischeri NRRL 181] &gt;gi|119411084|gb|EAW21027.1| glycosyl hydrolase family 10 protein [Neosartorya fischeri NRRL 181]	2.42157e-153
ATEG_07383	7.56283	1.19567e-17	Cazy	GH3		gi|115387056|ref|XP_001210069.1|	predicted protein [Aspergillus terreus NIH2624] &gt;gi|114191067|gb|EAU32767.1| predicted protein [Aspergillus terreus NIH2624]	0	gi|238492365|ref|XP_002377419.1|	conserved hypothetical protein [Aspergillus flavus NRRL3357] &gt;gi|220695913|gb|EED52255.1| conserved hypothetical protein [Aspergillus flavus NRRL3357]	0	gi|317156541|ref|XP_001825822.2|	exo-1,4-beta-xylosidase xlnD [Aspergillus oryzae RIB40]	0
ATEG_07419	2.18099	0.000170771	Cazy	GH3		gi|115400904|ref|XP_001216040.1|	hypothetical protein ATEG_07419 [Aspergillus terreus NIH2624] &gt;gi|114189981|gb|EAU31681.1| hypothetical protein ATEG_07419 [Aspergillus terreus NIH2624]	0	gi|119483068|ref|XP_001261562.1|	glycosyl hydrolase, putative [Neosartorya fischeri NRRL 181] &gt;gi|298351542|sp|A1DCV5.1|BGLL_NEOFI RecName: Full=Probable beta-glucosidase L; AltName: Full=Beta-D-glucoside glucohydrolase L; AltName: Full=Cellobiase L; AltName: Full=Gentiobiase L; Flags: Precursor &gt;gi|119409717|gb|EAW19665.1| glycosyl hydrolase, putative [Neosartorya fischeri NRRL 181]	0	gi|298351541|sp|B0YB65.1|BGLL_ASPFC	RecName: Full=Probable beta-glucosidase L; AltName: Full=Beta-D-glucoside glucohydrolase L; AltName: Full=Cellobiase L; AltName: Full=Gentiobiase L; Flags: Precursor &gt;gi|159123335|gb|EDP48455.1| beta-D-glucoside glucohydrolase [Aspergillus fumigatus A1163]	0
ATEG_07420	7.28749	8.74665e-34	Cazy	GH12		gi|115400906|ref|XP_001216041.1|	endoglucanase I precursor [Aspergillus terreus NIH2624] &gt;gi|114189982|gb|EAU31682.1| endoglucanase I precursor [Aspergillus terreus NIH2624]	4.27213e-119	gi|119483070|ref|XP_001261563.1|	endoglucanase, putative [Neosartorya fischeri NRRL 181] &gt;gi|119409718|gb|EAW19666.1| endoglucanase, putative [Neosartorya fischeri NRRL 181]	2.53415e-80	gi|70986814|ref|XP_748895.1|	endoglucanase [Aspergillus fumigatus Af293] &gt;gi|66846525|gb|EAL86857.1| endoglucanase, putative [Aspergillus fumigatus Af293] &gt;gi|159123336|gb|EDP48456.1| endoglucanase, putative [Aspergillus fumigatus A1163]	9.21083e-77
ATEG_07461	6.7925	1.05908e-32	Cazy	GH11		gi|115400988|ref|XP_001216082.1|	endo-1,4-beta-xylanase A precursor [Aspergillus terreus NIH2624] &gt;gi|121735933|sp|Q0CFS3.1|XYNA_ASPTN RecName: Full=Probable endo-1,4-beta-xylanase A; Short=Xylanase A; AltName: Full=1,4-beta-D-xylan xylanohydrolase A; Flags: Precursor &gt;gi|114190023|gb|EAU31723.1| endo-1,4-beta-xylanase A precursor [Aspergillus terreus NIH2624]	3.09875e-120	gi|119473525|ref|XP_001258638.1|	endo-1,4-beta-xylanase (XlnA), putative [Neosartorya fischeri NRRL 181] &gt;gi|292495277|sp|A1DJ52.1|XYNA_NEOFI RecName: Full=Probable endo-1,4-beta-xylanase A; Short=Xylanase A; AltName: Full=1,4-beta-D-xylan xylanohydrolase A; Flags: Precursor &gt;gi|119406791|gb|EAW16741.1| endo-1,4-beta-xylanase (XlnA), putative [Neosartorya fischeri NRRL 181]	1.35781e-100	gi|70985697|ref|XP_748354.1|	endo-1,4-beta-xylanase (XlnA) [Aspergillus fumigatus Af293] &gt;gi|74668470|sp|Q4WG11.1|XYNA_ASPFU RecName: Full=Endo-1,4-beta-xylanase xynf11a; Short=Xylanase xynf11a; AltName: Full=1,4-beta-D-xylan xylanohydrolase xynf11a; Flags: Precursor &gt;gi|292630915|sp|B0XXF3.1|XYNA_ASPFC RecName: Full=Probable endo-1,4-beta-xylanase A; Short=Xylanase A; AltName: Full=1,4-beta-D-xylan xylanohydrolase A; …	1.7715e-100
ATEG_07493	6.59373	6.38557e-31	Cazy	GH6		gi|323500644|gb|ADX86895.1|	cellobiohydrolase II [Penicillium decumbens] &gt;gi|525585914|gb|EPS32164.1| cellobiohydrolase Cel6A [Penicillium oxalicum 114-2]	1.27758e-140	gi|530331931|emb|CDF76448.1|	glycoside hydrolase 6 [Talaromyces leycettanus]	6.70149e-139	gi|121712204|ref|XP_001273717.1|	cellobiohydrolase, putative [Aspergillus clavatus NRRL 1] &gt;gi|296439541|sp|A1CCN4.1|CBHC_ASPCL RecName: Full=Probable 1,4-beta-D-glucan cellobiohydrolase C; AltName: Full=Beta-glucancellobiohydrolase C; AltName: Full=Exocellobiohydrolase C; AltName: Full=Exoglucanase C; Flags: Precursor &gt;gi|119401869|gb|EAW12291.1| cellobiohydrolase, putative [Aspergillus clavatus NRRL 1]	1.59186e-137
ATEG_07752	5.71551	8.83214e-21	Cazy	GH71		gi|115401570|ref|XP_001216373.1|	conserved hypothetical protein [Aspergillus terreus NIH2624] &gt;gi|114190314|gb|EAU32014.1| conserved hypothetical protein [Aspergillus terreus NIH2624]	0	gi|238491160|ref|XP_002376817.1|	extracellular alpha-1,3-glucanase/mutanase, putative [Aspergillus flavus NRRL3357] &gt;gi|220697230|gb|EED53571.1| extracellular alpha-1,3-glucanase/mutanase, putative [Aspergillus flavus NRRL3357]	1.06084e-163	gi|317145790|ref|XP_001821072.2|	glycosyl hydrolase family 71 protein [Aspergillus oryzae RIB40]	1.06099e-163
ATEG_07778	4.54053	2.25267e-08	Cazy	GH71		gi|115401622|ref|XP_001216399.1|	conserved hypothetical protein [Aspergillus terreus NIH2624] &gt;gi|114190340|gb|EAU32040.1| conserved hypothetical protein [Aspergillus terreus NIH2624]	0	gi|238482939|ref|XP_002372708.1|	alpha-1,3-glucanase, putative [Aspergillus flavus NRRL3357] &gt;gi|220700758|gb|EED57096.1| alpha-1,3-glucanase, putative [Aspergillus flavus NRRL3357]	2.97712e-168	gi|317139549|ref|XP_001817591.2|	glycosyl hydrolase family 71 protein [Aspergillus oryzae RIB40]	1.92971e-167
ATEG_07790	4.01776	1.46449e-14	Cazy	AA9		gi|115401646|ref|XP_001216411.1|	hypothetical protein ATEG_07790 [Aspergillus terreus NIH2624] &gt;gi|121735604|sp|Q0CEU4.1|EGLD_ASPTN RecName: Full=Probable endo-beta-1,4-glucanase D; Short=Endoglucanase D; AltName: Full=Carboxymethylcellulase D; AltName: Full=Cellulase D; Flags: Precursor &gt;gi|114190352|gb|EAU32052.1| hypothetical protein ATEG_07790 [Aspergillus terreus NIH2624]	4.39233e-141	gi|67522290|ref|XP_659206.1|	hypothetical protein AN1602.2 [Aspergillus nidulans FGSC A4] &gt;gi|74681380|sp|Q5BCX8.1|EGLD_EMENI RecName: Full=Endo-beta-1,4-glucanase D; Short=Endoglucanase D; AltName: Full=Carboxymethylcellulase D; AltName: Full=Cellulase D; Flags: Precursor &gt;gi|40745566|gb|EAA64722.1| hypothetical protein AN1602.2 [Aspergillus nidulans FGSC A4] &gt;gi|95025698|gb|ABF50850.1| putative endo-beta-1,4-gluca…	4.44357e-101	gi|296439556|sp|B0Y9G4.1|EGLD_ASPFC	RecName: Full=Probable endo-beta-1,4-glucanase D; Short=Endoglucanase D; AltName: Full=Carboxymethylcellulase D; AltName: Full=Cellulase D; Flags: Precursor &gt;gi|159123538|gb|EDP48657.1| endoglucanase, putative [Aspergillus fumigatus A1163]	1.29288e-100
ATEG_07817	3.68591	1.18688e-12	Cazy	GH43		gi|115401700|ref|XP_001216438.1|	conserved hypothetical protein [Aspergillus terreus NIH2624] &gt;gi|114190379|gb|EAU32079.1| conserved hypothetical protein [Aspergillus terreus NIH2624]	0	gi|391873048|gb|EIT82123.1|	endo-arabinase [Aspergillus oryzae 3.042]	1.70531e-150	gi|238495871|ref|XP_002379171.1|	endo-arabinase, putative [Aspergillus flavus NRRL3357] &gt;gi|220694051|gb|EED50395.1| endo-arabinase, putative [Aspergillus flavus NRRL3357]	4.94737e-150
ATEG_07929	2.63736	0.000155656	Cazy	GH36		gi|115401924|ref|XP_001216550.1|	alpha-galactosidase C precursor [Aspergillus terreus NIH2624] &gt;gi|121735465|sp|Q0CEF5.1|AGALG_ASPTN RecName: Full=Probable alpha-galactosidase G; AltName: Full=Melibiase G &gt;gi|114190491|gb|EAU32191.1| alpha-galactosidase C precursor [Aspergillus terreus NIH2624]	0	gi|121715117|ref|XP_001275168.1|	alpha-galactosidase C, putative [Aspergillus clavatus NRRL 1] &gt;gi|119403324|gb|EAW13742.1| alpha-galactosidase C, putative [Aspergillus clavatus NRRL 1]	0	gi|119483664|ref|XP_001261735.1|	melibiase, putative [Neosartorya fischeri NRRL 181] &gt;gi|119409891|gb|EAW19838.1| melibiase, putative [Neosartorya fischeri NRRL 181]	0
ATEG_08654	5.25283	2.45583e-15	Cazy	GH5	GH5_7	gi|115402327|ref|XP_001217240.1|	hypothetical protein ATEG_08654 [Aspergillus terreus NIH2624] &gt;gi|121734740|sp|Q0CCD0.1|MANA1_ASPTN RecName: Full=Probable mannan endo-1,4-beta-mannosidase A-1; AltName: Full=Endo-beta-1,4-mannanase A-1; Flags: Precursor &gt;gi|114189086|gb|EAU30786.1| hypothetical protein ATEG_08654 [Aspergillus terreus NIH2624]	6.24638e-177	gi|391866252|gb|EIT75524.1|	endo-beta-mannanase [Aspergillus oryzae 3.042]	2.56558e-138	gi|294958188|sp|B8NVK8.2|MANA_ASPFN	RecName: Full=Probable mannan endo-1,4-beta-mannosidase A; AltName: Full=Endo-beta-1,4-mannanase A; Flags: Precursor	9.74918e-138
ATEG_08700	5.39268	7.78806e-23	Cazy	GH7		gi|115402419|ref|XP_001217286.1|	endoglucanase EG-1 precursor [Aspergillus terreus NIH2624] &gt;gi|121734694|sp|Q0CC84.1|CELB_ASPTN RecName: Full=Probable endo-beta-1,4-glucanase celB; Short=Endoglucanase celB; AltName: Full=Carboxymethylcellulase celB; AltName: Full=Cellulase B; Flags: Precursor &gt;gi|114189132|gb|EAU30832.1| endoglucanase EG-1 precursor [Aspergillus terreus NIH2624]	0	gi|169785739|ref|XP_001827330.1|	endo-beta-1,4-glucanase celB [Aspergillus oryzae RIB40] &gt;gi|238506645|ref|XP_002384524.1| endo-1,4-beta-glucanase [Aspergillus flavus NRRL3357] &gt;gi|121927962|sp|Q2TX26.1|CELB_ASPOR RecName: Full=Endo-beta-1,4-glucanase celB; Short=Endoglucanase celB; AltName: Full=Carboxymethylcellulase celB; AltName: Full=Cellulase B; Flags: Precursor &gt;gi|298351595|sp|B8NW70.1|CELB_ASPFN RecName: Full=P…	4.78268e-177	gi|391866366|gb|EIT75638.1|	endo-beta-1,4-glucanase celB [Aspergillus oryzae 3.042]	4.78268e-177
ATEG_08705	5.40929	3.93712e-21	Cazy	GH7		gi|115402429|ref|XP_001217291.1|	endoglucanase EG-1 precursor [Aspergillus terreus NIH2624] &gt;gi|114189137|gb|EAU30837.1| endoglucanase EG-1 precursor [Aspergillus terreus NIH2624]	0	gi|313758571|gb|ADR78837.1|	beta-1,4-endoglucanase [Aspergillus terreus]	0	gi|159122681|gb|EDP47802.1|	endoglucanase, putative [Aspergillus fumigatus A1163] &gt;gi|387158413|gb|AFJ54162.1| endoglucanase I [Aspergillus fumigatus]	0
ATEG_08906	6.78375	7.29301e-32	Cazy	GH10		gi|292495633|sp|Q0CBM8.2|XYNC_ASPTN	RecName: Full=Probable endo-1,4-beta-xylanase C; Short=Xylanase C; AltName: Full=1,4-beta-D-xylan xylanohydrolase C; Flags: Precursor	4.11581e-144	gi|121818962|sp|Q4JHP5.1|XYNC_ASPTE	RecName: Full=Probable endo-1,4-beta-xylanase C; Short=Xylanase C; AltName: Full=1,4-beta-D-xylan xylanohydrolase C; Flags: Precursor &gt;gi|68161138|gb|AAY86996.1| xylanase family 10 [Aspergillus terreus]	4.40295e-143	gi|380719871|gb|AFD63136.1|	endo-beta-1,4-xylanase [Aspergillus terreus]	2.78119e-142
ATEG_08942	5.26324	2.43066e-17	Cazy	AA9		gi|115402903|ref|XP_001217528.1|	conserved hypothetical protein [Aspergillus terreus NIH2624] &gt;gi|114189374|gb|EAU31074.1| conserved hypothetical protein [Aspergillus terreus NIH2624]	1.14438e-141	gi|440476314|gb|ELQ44924.1|	endoglucanase-4 [Magnaporthe oryzae Y34] &gt;gi|440483431|gb|ELQ63831.1| endoglucanase-4 [Magnaporthe oryzae P131]	2.25945e-97	gi|389622913|ref|XP_003709110.1|	hypothetical protein MGG_11948 [Magnaporthe oryzae 70-15] &gt;gi|351648639|gb|EHA56498.1| hypothetical protein MGG_11948 [Magnaporthe oryzae 70-15]	2.25945e-97
ATEG_09048	2.25463	4.44927e-05	Cazy	GH76		gi|115436888|ref|XP_001217670.1|	conserved hypothetical protein [Aspergillus terreus NIH2624] &gt;gi|114188485|gb|EAU30185.1| conserved hypothetical protein [Aspergillus terreus NIH2624]	0	gi|169784504|ref|XP_001826713.1|	endo mannanase, GH76 family [Aspergillus oryzae RIB40] &gt;gi|83775460|dbj|BAE65580.1| unnamed protein product [Aspergillus oryzae RIB40]	0	gi|391864448|gb|EIT73744.1|	endo mannanase, GH76 family [Aspergillus oryzae 3.042]	0
ATEG_09052	5.14489	7.60523e-10	Cazy	GH3		gi|115436902|ref|XP_001217674.1|	conserved hypothetical protein [Aspergillus terreus NIH2624] &gt;gi|121734342|sp|Q0CB82.1|BXLB_ASPTN RecName: Full=Probable exo-1,4-beta-xylosidase bxlB; AltName: Full=1,4-beta-D-xylan xylohydrolase bxlB; AltName: Full=Beta-xylosidase bxlB; AltName: Full=Xylobiase bxlB; Flags: Precursor &gt;gi|114188489|gb|EAU30189.1| conserved hypothetical protein [Aspergillus terreus NIH2624]	0	gi|317158006|ref|XP_001826724.2|	exo-1,4-beta-xylosidase xlnD [Aspergillus oryzae RIB40]	0	gi|238508313|ref|XP_002385353.1|	beta-xylosidase, putative [Aspergillus flavus NRRL3357] &gt;gi|296439537|sp|B8NYD8.1|BXLB_ASPFN RecName: Full=Probable exo-1,4-beta-xylosidase bxlB; AltName: Full=1,4-beta-D-xylan xylohydrolase bxlB; AltName: Full=Beta-xylosidase bxlB; AltName: Full=Xylobiase bxlB; Flags: Precursor &gt;gi|220688872|gb|EED45224.1| beta-xylosidase, putative [Aspergillus flavus NRRL3357]	0
ATEG_09329	4.90019	8.8354e-21	Cazy	GH3		gi|115437990|ref|XP_001217951.1|	conserved hypothetical protein [Aspergillus terreus NIH2624] &gt;gi|121734065|sp|Q0CAF5.1|BGLI_ASPTN RecName: Full=Probable beta-glucosidase I; AltName: Full=Beta-D-glucoside glucohydrolase I; AltName: Full=Cellobiase I; AltName: Full=Gentiobiase I &gt;gi|114188766|gb|EAU30466.1| conserved hypothetical protein [Aspergillus terreus NIH2624]	0	gi|298351538|sp|B0Y3M6.1|BGLI_ASPFC	RecName: Full=Probable beta-glucosidase I; AltName: Full=Beta-D-glucoside glucohydrolase I; AltName: Full=Cellobiase I; AltName: Full=Gentiobiase I &gt;gi|159126351|gb|EDP51467.1| beta-glucosidase [Aspergillus fumigatus A1163]	0	gi|119479867|ref|XP_001259962.1|	beta-glucosidase [Neosartorya fischeri NRRL 181] &gt;gi|298351548|sp|A1DFA8.1|BGLI_NEOFI RecName: Full=Probable beta-glucosidase I; AltName: Full=Beta-D-glucoside glucohydrolase I; AltName: Full=Cellobiase I; AltName: Full=Gentiobiase I &gt;gi|119408116|gb|EAW18065.1| beta-glucosidase [Neosartorya fischeri NRRL 181]	0
ATEG_09843	5.09016	5.90207e-16	Cazy	CE1		gi|115443316|ref|XP_001218465.1|	hypothetical protein ATEG_09843 [Aspergillus terreus NIH2624] &gt;gi|121733551|sp|Q0C8Z1.1|AXE1_ASPTN RecName: Full=Probable acetylxylan esterase A; Flags: Precursor &gt;gi|114188334|gb|EAU30034.1| hypothetical protein ATEG_09843 [Aspergillus terreus NIH2624]	3.38178e-174	gi|121698961|ref|XP_001267861.1|	acetyl xylan esterase, putative [Aspergillus clavatus NRRL 1] &gt;gi|294956493|sp|A1CSZ8.1|AXE1_ASPCL RecName: Full=Probable acetylxylan esterase A; Flags: Precursor &gt;gi|119396003|gb|EAW06435.1| acetyl xylan esterase, putative [Aspergillus clavatus NRRL 1]	1.75614e-130	gi|238493565|ref|XP_002378019.1|	acetyl xylan esterase, putative [Aspergillus flavus NRRL3357] &gt;gi|294956495|sp|B8NBI2.1|AXE1_ASPFN RecName: Full=Probable acetylxylan esterase A; Flags: Precursor &gt;gi|220696513|gb|EED52855.1| acetyl xylan esterase, putative [Aspergillus flavus NRRL3357]	2.28997e-130
ATEG_09991	3.66417	4.14213e-11	Cazy	GH5	GH5_7	gi|115385493|ref|XP_001209293.1|	conserved hypothetical protein [Aspergillus terreus NIH2624] &gt;gi|121733403|sp|Q0C8J3.1|MANC_ASPTN RecName: Full=Probable mannan endo-1,4-beta-mannosidase C; AltName: Full=Endo-beta-1,4-mannanase C; Flags: Precursor &gt;gi|114187740|gb|EAU29440.1| conserved hypothetical protein [Aspergillus terreus NIH2624]	5.13947e-172	gi|67540514|ref|XP_664031.1|	hypothetical protein AN6427.2 [Aspergillus nidulans FGSC A4] &gt;gi|74594405|sp|Q5AZ53.1|MANC_EMENI RecName: Full=Mannan endo-1,4-beta-mannosidase C; AltName: Full=Endo-beta-1,4-mannanase C; Flags: Precursor &gt;gi|40739259|gb|EAA58449.1| hypothetical protein AN6427.2 [Aspergillus nidulans FGSC A4] &gt;gi|95025929|gb|ABF50878.1| endo-beta-1,4-mannanase [Aspergillus nidulans] &gt;gi|259479348|tpe|…	1.44102e-163	gi|530480450|gb|EQB59442.1|	hypothetical protein CGLO_00166 [Colletotrichum gloeosporioides Cg-14]	6.82849e-145
ATEG_10071	6.21184	7.37187e-21	Cazy	GH62		gi|115385653|ref|XP_001209373.1|	alpha-L-arabinofuranosidase precursor [Aspergillus terreus NIH2624] &gt;gi|121733323|sp|Q0C8B3.1|AXHA_ASPTN RecName: Full=Probable alpha-L-arabinofuranosidase axhA; AltName: Full=Arabinoxylan arabinofuranohydrolase axhA; Flags: Precursor &gt;gi|114187820|gb|EAU29520.1| alpha-L-arabinofuranosidase precursor [Aspergillus terreus NIH2624]	3.35583e-166	gi|169778401|ref|XP_001823666.1|	alpha-L-arabinofuranosidase axhA [Aspergillus oryzae RIB40] &gt;gi|121800114|sp|Q2U7D2.1|AXHA_ASPOR RecName: Full=Probable alpha-L-arabinofuranosidase axhA; AltName: Full=Arabinoxylan arabinofuranohydrolase axhA; Flags: Precursor &gt;gi|83772403|dbj|BAE62533.1| unnamed protein product [Aspergillus oryzae RIB40]	2.58741e-142	gi|391867662|gb|EIT76905.1|	alpha-L-arabinofuranosidase axhA [Aspergillus oryzae 3.042]	9.83215e-142
ATEG_10193	4.28651	7.4547e-09	Cazy	GH43	GH43_29	gi|115385897|ref|XP_001209495.1|	conserved hypothetical protein [Aspergillus terreus NIH2624] &gt;gi|114187942|gb|EAU29642.1| conserved hypothetical protein [Aspergillus terreus NIH2624]	0	gi|522011800|ref|WP_020523071.1|	xylosidase, partial [Catelliglobosispora koreensis]	0	gi|302868137|ref|YP_003836774.1|	ricin B lectin [Micromonospora aurantiaca ATCC 27029] &gt;gi|503051846|ref|WP_013286822.1| glycoside hydrolase [Micromonospora aurantiaca] &gt;gi|302570996|gb|ADL47198.1| Ricin B lectin [Micromonospora aurantiaca ATCC 27029]	0
ATEG_10379	6.49278	1.98718e-27	Cazy	GH62		gi|115449907|ref|XP_001218727.1|	alpha-L-arabinofuranosidase precursor [Aspergillus terreus NIH2624] &gt;gi|114187676|gb|EAU29376.1| alpha-L-arabinofuranosidase precursor [Aspergillus terreus NIH2624]	1.81793e-170	gi|525578835|gb|EPS25085.1|	putative alpha-L-arabinofuranosidase [Penicillium oxalicum 114-2]	5.53747e-127	gi|212526394|ref|XP_002143354.1|	alpha-L-arabinofuranosidase precursor, putative [Talaromyces marneffei ATCC 18224] &gt;gi|210072752|gb|EEA26839.1| alpha-L-arabinofuranosidase precursor, putative [Talaromyces marneffei ATCC 18224]	3.35947e-124
ATEG_00193	4.62096	8.89866e-05	Cazy	GH6		gi|358372970|dbj|GAA89571.1|	cellobiohydrolase [Aspergillus kawachii IFO 4308]	7.80644e-153	gi|317030814|ref|XP_001392295.2|	1,4-beta-D-glucan cellobiohydrolase C [Aspergillus niger CBS 513.88]	8.43716e-152	gi|350629475|gb|EHA17848.1|	hypothetical protein ASPNIDRAFT_133986 [Aspergillus niger ATCC 1015]	8.44268e-152
ATEG_03511	2.75247	0.000132159	Cazy	CE12		gi|115390368|ref|XP_001212689.1|	rhamnogalacturonan acetylesterase precursor [Aspergillus terreus NIH2624] &gt;gi|114195085|gb|EAU36785.1| rhamnogalacturonan acetylesterase precursor [Aspergillus terreus NIH2624]	4.87338e-125	gi|169777843|ref|XP_001823387.1|	rhamnogalacturonan acetylesterase [Aspergillus oryzae RIB40] &gt;gi|83772124|dbj|BAE62254.1| unnamed protein product [Aspergillus oryzae RIB40]	1.70187e-97	gi|238495072|ref|XP_002378772.1|	rhamnogalacturonan acetylesterase RgaE [Aspergillus flavus NRRL3357] &gt;gi|220695422|gb|EED51765.1| rhamnogalacturonan acetylesterase RgaE [Aspergillus flavus NRRL3357] &gt;gi|391870869|gb|EIT80039.1| rhamnogalacturonan acetylesterase RgaE [Aspergillus oryzae 3.042]	2.22271e-97
ATEG_06085	2.5444	9.43628e-05	Cazy	GH67		gi|115399348|ref|XP_001215263.1|	alpha-glucuronidase precursor [Aspergillus terreus NIH2624] &gt;gi|121737307|sp|Q0CJP9.1|AGUA_ASPTN RecName: Full=Probable alpha-glucuronidase A; AltName: Full=Alpha-glucosiduronase A; Flags: Precursor &gt;gi|114192146|gb|EAU33846.1| alpha-glucuronidase precursor [Aspergillus terreus NIH2624]	0	gi|238497171|ref|XP_002379821.1|	alpha-glucuronidase [Aspergillus flavus NRRL3357] &gt;gi|294956470|sp|B8NGU1.1|AGUA_ASPFN RecName: Full=Probable alpha-glucuronidase A; AltName: Full=Alpha-glucosiduronase A; Flags: Precursor &gt;gi|220694701|gb|EED51045.1| alpha-glucuronidase [Aspergillus flavus NRRL3357]	0	gi|391867773|gb|EIT77013.1|	alpha-glucuronidase [Aspergillus oryzae 3.042]	0
ATEG_09566	1.49223	0.0109637	Cazy			gi|115442762|ref|XP_001218188.1|	conserved hypothetical protein [Aspergillus terreus NIH2624] &gt;gi|114188057|gb|EAU29757.1| conserved hypothetical protein [Aspergillus terreus NIH2624]	0	gi|169779061|ref|XP_001823995.1|	glycosyl hydrolase [Aspergillus oryzae RIB40] &gt;gi|83772734|dbj|BAE62862.1| unnamed protein product [Aspergillus oryzae RIB40] &gt;gi|391869352|gb|EIT78551.1| glycosyl hydrolase [Aspergillus oryzae 3.042]	0	gi|238499665|ref|XP_002381067.1|	glycosyl hydrolase, putative [Aspergillus flavus NRRL3357] &gt;gi|220692820|gb|EED49166.1| glycosyl hydrolase, putative [Aspergillus flavus NRRL3357]	0
ATEG_09314	1.57818	0.0114912	Cazy			gi|115437930|ref|XP_001217936.1|	conserved hypothetical protein [Aspergillus terreus NIH2624] &gt;gi|114188751|gb|EAU30451.1| conserved hypothetical protein [Aspergillus terreus NIH2624]	0	gi|238494478|ref|XP_002378475.1|	beta-glucosidase, putative [Aspergillus flavus NRRL3357] &gt;gi|220695125|gb|EED51468.1| beta-glucosidase, putative [Aspergillus flavus NRRL3357]	0	gi|159126340|gb|EDP51456.1|	beta-glucosidase, putative [Aspergillus fumigatus A1163]	0
ATEG_07755	-1.83986	0.0450604	Cazy			gi|115401576|ref|XP_001216376.1|	predicted protein [Aspergillus terreus NIH2624] &gt;gi|121735639|sp|Q0CEX9.1|BTGE_ASPTN RecName: Full=Probable beta-glucosidase btgE; AltName: Full=Beta-D-glucoside glucohydrolase btgE; AltName: Full=Cellobiase btgE; AltName: Full=Gentiobiase btgE; Flags: Precursor &gt;gi|114190317|gb|EAU32017.1| predicted protein [Aspergillus terreus NIH2624]	0	gi|121719934|ref|XP_001276665.1|	cell wall glucanase (Scw11), putative [Aspergillus clavatus NRRL 1] &gt;gi|298351586|sp|A1C499.1|BTGE_ASPCL RecName: Full=Probable beta-glucosidase btgE; AltName: Full=Beta-D-glucoside glucohydrolase btgE; AltName: Full=Cellobiase btgE; AltName: Full=Gentiobiase btgE; Flags: Precursor &gt;gi|119404877|gb|EAW15239.1| cell wall glucanase (Scw11), putative [Aspergillus clavatus NRRL 1]	1.8793e-129	gi|317139596|ref|XP_001817628.2|	probable beta-glucosidase btgE [Aspergillus oryzae RIB40]	3.5442e-128
ATEG_06730	1.22617	0.0523252	Cazy			gi|115400639|ref|XP_001215908.1|	hypothetical protein ATEG_06730 [Aspergillus terreus NIH2624] &gt;gi|114191574|gb|EAU33274.1| hypothetical protein ATEG_06730 [Aspergillus terreus NIH2624]	0	gi|391863953|gb|EIT73252.1|	alpha-glucosidase [Aspergillus oryzae 3.042]	0	gi|83767007|dbj|BAE57147.1|	unnamed protein product [Aspergillus oryzae RIB40]	0
ATEG_00658	-1.15815	0.0602409	Cazy			gi|115492233|ref|XP_001210744.1|	mannosyl-oligosaccharide alpha-1,2-mannosidase precursor [Aspergillus terreus NIH2624] &gt;gi|121742734|sp|Q0D076.1|MNS1B_ASPTN RecName: Full=Probable mannosyl-oligosaccharide alpha-1,2-mannosidase 1B; AltName: Full=Class I alpha-mannosidase 1B; AltName: Full=Man(9)-alpha-mannosidase 1B; Flags: Precursor &gt;gi|114197604|gb|EAU39304.1| mannosyl-oligosaccharide alpha-1,2-mannosidase precursor [Asp…	0	gi|358370087|dbj|GAA86699.1|	mannosyl-oligosaccharide alpha-1,2-mannosidase 1B [Aspergillus kawachii IFO 4308]	0	gi|169770371|ref|XP_001819655.1|	mannosyl-oligosaccharide alpha-1,2-mannosidase 1B [Aspergillus oryzae RIB40] &gt;gi|121939500|sp|Q2ULB2.1|MNS1B_ASPOR RecName: Full=Mannosyl-oligosaccharide alpha-1,2-mannosidase 1B; AltName: Full=Class I alpha-mannosidase 1B; AltName: Full=Man(9)-alpha-mannosidase 1B; Flags: Precursor &gt;gi|298351832|sp|B8N417.2|MNS1B_ASPFN RecName: Full=Probable mannosyl-oligosaccharide alpha-1,2-mannosidase 1…	0
ATEG_04382	-1.19083	0.0716379	Cazy			gi|115395842|ref|XP_001213560.1|	alpha-galactosidase A precursor [Aspergillus terreus NIH2624] &gt;gi|114193129|gb|EAU34829.1| alpha-galactosidase A precursor [Aspergillus terreus NIH2624]	0	gi|292495627|sp|Q0CPK2.2|AGALA_ASPTN	RecName: Full=Probable alpha-galactosidase A; AltName: Full=Melibiase A; Flags: Precursor	0	gi|238482263|ref|XP_002372370.1|	alpha-galactosidase, putative [Aspergillus flavus NRRL3357] &gt;gi|292495588|sp|B8MWJ5.1|AGALA_ASPFN RecName: Full=Probable alpha-galactosidase A; AltName: Full=Melibiase A; Flags: Precursor &gt;gi|220700420|gb|EED56758.1| alpha-galactosidase, putative [Aspergillus flavus NRRL3357]	0
ATEG_10337	1.35147	0.075537	Cazy			gi|115449747|ref|XP_001218685.1|	conserved hypothetical protein [Aspergillus terreus NIH2624] &gt;gi|114187634|gb|EAU29334.1| conserved hypothetical protein [Aspergillus terreus NIH2624]	0	gi|238490514|ref|XP_002376494.1|	carboxylesterase, putative [Aspergillus flavus NRRL3357] &gt;gi|220696907|gb|EED53248.1| carboxylesterase, putative [Aspergillus flavus NRRL3357]	6.60739e-126	gi|391865725|gb|EIT75004.1|	carboxylesterase, putative [Aspergillus oryzae 3.042]	2.61613e-118
ATEG_07327	-1.24317	0.0756147	Cazy			gi|115386944|ref|XP_001210013.1|	conserved hypothetical protein [Aspergillus terreus NIH2624] &gt;gi|114191011|gb|EAU32711.1| conserved hypothetical protein [Aspergillus terreus NIH2624]	0	gi|238485422|ref|XP_002373949.1|	fatty-acid amide hydrolase, putative [Aspergillus flavus NRRL3357] &gt;gi|220698828|gb|EED55167.1| fatty-acid amide hydrolase, putative [Aspergillus flavus NRRL3357]	0	gi|391872460|gb|EIT81576.1|	alpha-glucosidase [Aspergillus oryzae 3.042]	0
ATEG_09844	1.05006	0.0816247	Cazy			gi|115443318|ref|XP_001218466.1|	conserved hypothetical protein [Aspergillus terreus NIH2624] &gt;gi|121733550|sp|Q0C8Z0.1|EXGB_ASPTN RecName: Full=Probable glucan endo-1,6-beta-glucosidase B; AltName: Full=Beta-1,6-glucanase B; AltName: Full=Endo-1,6-beta-D-glucanase B; AltName: Full=Endo-1,6-beta-glucanase B; Flags: Precursor &gt;gi|114188335|gb|EAU30035.1| conserved hypothetical protein [Aspergillus terreus NIH2624]	0	gi|119480803|ref|XP_001260430.1|	cellulase, putative [Neosartorya fischeri NRRL 181] &gt;gi|298351651|sp|A1DGM6.1|EXGB_NEOFI RecName: Full=Probable glucan endo-1,6-beta-glucosidase B; AltName: Full=Beta-1,6-glucanase B; AltName: Full=Endo-1,6-beta-D-glucanase B; AltName: Full=Endo-1,6-beta-glucanase B; Flags: Precursor &gt;gi|119408584|gb|EAW18533.1| cellulase, putative [Neosartorya fischeri NRRL 181]	3.28252e-180	gi|298351649|sp|B0XRX9.1|EXGB_ASPFC	RecName: Full=Probable glucan endo-1,6-beta-glucosidase B; AltName: Full=Beta-1,6-glucanase B; AltName: Full=Endo-1,6-beta-D-glucanase B; AltName: Full=Endo-1,6-beta-glucanase B; Flags: Precursor &gt;gi|159129351|gb|EDP54465.1| endo-beta-1,6-glucanase, putative [Aspergillus fumigatus A1163]	3.63514e-177
ATEG_02927	1.14059	0.104688	Cazy			gi|115389200|ref|XP_001212105.1|	arabinogalactan endo-1,4-beta-galactosidase precursor [Aspergillus terreus NIH2624] &gt;gi|121740465|sp|Q0CTQ7.1|GANA_ASPTN RecName: Full=Probable arabinogalactan endo-1,4-beta-galactosidase A; AltName: Full=Endo-1,4-beta-galactanase A; Short=Galactanase A; Flags: Precursor &gt;gi|114194501|gb|EAU36201.1| arabinogalactan endo-1,4-beta-galactosidase precursor [Aspergillus terreus NIH2624]	0	gi|119496401|ref|XP_001264974.1|	glycosyl hydrolase family 53 protein [Neosartorya fischeri NRRL 181] &gt;gi|298351690|sp|A1D3T4.1|GANA_NEOFI RecName: Full=Probable arabinogalactan endo-1,4-beta-galactosidase A; AltName: Full=Endo-1,4-beta-galactanase A; Short=Galactanase A; Flags: Precursor &gt;gi|119413136|gb|EAW23077.1| glycosyl hydrolase family 53 protein [Neosartorya fischeri NRRL 181]	1.15065e-141	gi|529280892|pdb|4BF7|A	Chain A, Emericilla Nidulans Endo-beta-1,4-galactanase	9.68183e-141
ATEG_07736	0.928682	0.138233	Cazy			gi|115401538|ref|XP_001216357.1|	conserved hypothetical protein [Aspergillus terreus NIH2624] &gt;gi|114190298|gb|EAU31998.1| conserved hypothetical protein [Aspergillus terreus NIH2624]	6.64747e-128	gi|391872986|gb|EIT82061.1|	putative xylanase/chitin deacetylase [Aspergillus oryzae 3.042]	4.50043e-92	gi|169775285|ref|XP_001822110.1|	polysaccharide deacetylase (NodB) [Aspergillus oryzae RIB40] &gt;gi|83769973|dbj|BAE60108.1| unnamed protein product [Aspergillus oryzae RIB40]	1.00259e-91
ATEG_05492	-0.940008	0.138318	Cazy			gi|115398157|ref|XP_001214670.1|	ornithine carbamoyltransferase, mitochondrial precursor [Aspergillus terreus NIH2624] &gt;gi|143356267|sp|P0C2P2.1|OTC_ASPTE RecName: Full=Ornithine carbamoyltransferase, mitochondrial; AltName: Full=Ornithine transcarbamylase; Short=OTCase; Flags: Precursor &gt;gi|143356293|sp|P0C2P3.1|OTC_ASPTN RecName: Full=Ornithine carbamoyltransferase, mitochondrial; AltName: Full=Ornithine transcarbamylase…	0	gi|119501100|ref|XP_001267307.1|	ornithine carbamoyltransferase [Neosartorya fischeri NRRL 181] &gt;gi|119415472|gb|EAW25410.1| ornithine carbamoyltransferase [Neosartorya fischeri NRRL 181]	1.50963e-157	gi|70994660|ref|XP_752107.1|	ornithine carbamoyltransferase [Aspergillus fumigatus Af293] &gt;gi|66849741|gb|EAL90069.1| ornithine carbamoyltransferase [Aspergillus fumigatus Af293]	9.15859e-155
ATEG_00448	0.80497	0.151343	Cazy			gi|115491813|ref|XP_001210534.1|	endoglucanase IV precursor [Aspergillus terreus NIH2624] &gt;gi|114197394|gb|EAU39094.1| endoglucanase IV precursor [Aspergillus terreus NIH2624]	2.16747e-139	gi|70995742|ref|XP_752626.1|	endoglucanase [Aspergillus fumigatus Af293] &gt;gi|42820662|emb|CAF31975.1| endoglucanase, putative [Aspergillus fumigatus] &gt;gi|66850261|gb|EAL90588.1| endoglucanase, putative [Aspergillus fumigatus Af293] &gt;gi|159131379|gb|EDP56492.1| endoglucanase, putative [Aspergillus fumigatus A1163]	1.62241e-102	gi|169768592|ref|XP_001818766.1|	endoglucanase-4 [Aspergillus oryzae RIB40] &gt;gi|83766624|dbj|BAE56764.1| unnamed protein product [Aspergillus oryzae RIB40] &gt;gi|391868488|gb|EIT77703.1| endoglucanase-4 [Aspergillus oryzae 3.042]	6.16514e-102
ATEG_01035	0.896555	0.15399	Cazy			gi|115383706|ref|XP_001208400.1|	conserved hypothetical protein [Aspergillus terreus NIH2624] &gt;gi|114196092|gb|EAU37792.1| conserved hypothetical protein [Aspergillus terreus NIH2624]	0	gi|83768506|dbj|BAE58643.1|	unnamed protein product [Aspergillus oryzae RIB40]	3.51878e-125	gi|317145276|ref|XP_001820645.2|	endoglucanase [Aspergillus oryzae RIB40] &gt;gi|391865502|gb|EIT74782.1| hypothetical protein Ao3042_08664 [Aspergillus oryzae 3.042]	3.5213e-125
ATEG_00643	0.975661	0.15515	Cazy			gi|115492203|ref|XP_001210729.1|	hypothetical protein ATEG_00643 [Aspergillus terreus NIH2624] &gt;gi|114197589|gb|EAU39289.1| hypothetical protein ATEG_00643 [Aspergillus terreus NIH2624]	1.6337e-131	gi|70996116|ref|XP_752813.1|	chitin binding protein [Aspergillus fumigatus Af293] &gt;gi|44890040|emb|CAF32158.1| possible secreted cellulose-binding protein [Aspergillus fumigatus] &gt;gi|66850448|gb|EAL90775.1| chitin binding protein, putative [Aspergillus fumigatus Af293] &gt;gi|159131566|gb|EDP56679.1| chitin binding protein, putative [Aspergillus fumigatus A1163]	5.48921e-95	gi|145230774|ref|XP_001389651.1|	chitin binding protein [Aspergillus niger CBS 513.88] &gt;gi|134055772|emb|CAK37296.1| unnamed protein product [Aspergillus niger]	9.36317e-95
ATEG_05519	-1.53218	0.15515	Cazy			gi|115398211|ref|XP_001214697.1|	endoglucanase A precursor [Aspergillus terreus NIH2624] &gt;gi|114192888|gb|EAU34588.1| endoglucanase A precursor [Aspergillus terreus NIH2624]	2.99599e-126	gi|380865390|sp|Q12679.2|GUNA_ASPKW	RecName: Full=Endoglucanase A; AltName: Full=CMCase-I; AltName: Full=Carboxymethylcellulase; AltName: Full=Cellulase A; AltName: Full=Endo-1,4-beta-glucanase A; Flags: Precursor &gt;gi|358370422|dbj|GAA87033.1| endoglucanase A [Aspergillus kawachii IFO 4308]	1.21728e-104	gi|3757552|emb|CAA11964.1|	endoglucanase A [Aspergillus niger] &gt;gi|350639387|gb|EHA27741.1| hypothetical protein ASPNIDRAFT_211053 [Aspergillus niger ATCC 1015]	3.52745e-104
ATEG_01765	1.18308	0.172087	Cazy			gi|115385166|ref|XP_001209130.1|	conserved hypothetical protein [Aspergillus terreus NIH2624] &gt;gi|114196822|gb|EAU38522.1| conserved hypothetical protein [Aspergillus terreus NIH2624]	0	gi|530476072|gb|EQB56025.1|	hypothetical protein CGLO_03987 [Colletotrichum gloeosporioides Cg-14]	1.34055e-164	gi|429852080|gb|ELA27232.1|	cellulose-binding protein [Colletotrichum gloeosporioides Nara gc5]	8.64875e-164
ATEG_01721	1.08942	0.172572	Cazy			gi|115385078|ref|XP_001209086.1|	conserved hypothetical protein [Aspergillus terreus NIH2624] &gt;gi|114196778|gb|EAU38478.1| conserved hypothetical protein [Aspergillus terreus NIH2624]	0	gi|159127873|gb|EDP52988.1|	exo-beta-1,3-glucanase, putative [Aspergillus fumigatus A1163]	0	gi|71000329|ref|XP_754859.1|	exo-beta-1,3-glucanase [Aspergillus fumigatus Af293] &gt;gi|66852496|gb|EAL92821.1| exo-beta-1,3-glucanase, putative [Aspergillus fumigatus Af293]	0
ATEG_01787	1.02165	0.183607	Cazy			gi|115385210|ref|XP_001209152.1|	cholinesterase [Aspergillus terreus NIH2624] &gt;gi|114196844|gb|EAU38544.1| cholinesterase [Aspergillus terreus NIH2624]	0	gi|169781962|ref|XP_001825444.1|	cholinesterase [Aspergillus oryzae RIB40] &gt;gi|83774186|dbj|BAE64311.1| unnamed protein product [Aspergillus oryzae RIB40]	0	gi|238498810|ref|XP_002380640.1|	cholinesterase, putative [Aspergillus flavus NRRL3357] &gt;gi|220693914|gb|EED50259.1| cholinesterase, putative [Aspergillus flavus NRRL3357] &gt;gi|391868116|gb|EIT77339.1| carboxylesterase type B [Aspergillus oryzae 3.042]	0
ATEG_09687	1.02577	0.190072	Cazy			gi|115443004|ref|XP_001218309.1|	conserved hypothetical protein [Aspergillus terreus NIH2624] &gt;gi|114188178|gb|EAU29878.1| conserved hypothetical protein [Aspergillus terreus NIH2624]	0	gi|71001006|ref|XP_755184.1|	carboxylesterase [Aspergillus fumigatus Af293] &gt;gi|66852822|gb|EAL93146.1| carboxylesterase, putative [Aspergillus fumigatus Af293] &gt;gi|159129274|gb|EDP54388.1| carboxylesterase, putative [Aspergillus fumigatus A1163]	0	gi|119480657|ref|XP_001260357.1|	carboxylesterase [Neosartorya fischeri NRRL 181] &gt;gi|119408511|gb|EAW18460.1| carboxylesterase [Neosartorya fischeri NRRL 181]	0
ATEG_01592	0.863849	0.192066	Cazy			gi|115384820|ref|XP_001208957.1|	conserved hypothetical protein [Aspergillus terreus NIH2624] &gt;gi|114196649|gb|EAU38349.1| conserved hypothetical protein [Aspergillus terreus NIH2624]	0	gi|358368212|dbj|GAA84829.1|	glycosyl hydrolase [Aspergillus kawachii IFO 4308]	0	gi|83766171|dbj|BAE56314.1|	unnamed protein product [Aspergillus oryzae RIB40]	0
ATEG_02561	0.723543	0.266571	Cazy			gi|115388467|ref|XP_001211739.1|	conserved hypothetical protein [Aspergillus terreus NIH2624] &gt;gi|114195823|gb|EAU37523.1| conserved hypothetical protein [Aspergillus terreus NIH2624]	3.11599e-119	gi|83767818|dbj|BAE57957.1|	unnamed protein product [Aspergillus oryzae RIB40] &gt;gi|391874313|gb|EIT83219.1| hypothetical protein Ao3042_11539 [Aspergillus oryzae 3.042]	3.0214e-94	gi|238486534|ref|XP_002374505.1|	endo-1,3(4)-beta-glucanase, putative [Aspergillus flavus NRRL3357] &gt;gi|317144183|ref|XP_001819959.2| endo-1,3(4)-beta-glucanase [Aspergillus oryzae RIB40] &gt;gi|220699384|gb|EED55723.1| endo-1,3(4)-beta-glucanase, putative [Aspergillus flavus NRRL3357]	3.02754e-94
ATEG_01729	-1.5529	0.277337	Cazy			gi|71000353|ref|XP_754871.1|	oligo-1,6-glucosidase [Aspergillus fumigatus Af293] &gt;gi|66852508|gb|EAL92833.1| oligo-1,6-glucosidase [Aspergillus fumigatus Af293]	0	gi|159127884|gb|EDP52999.1|	oligo-1,6-glucosidase [Aspergillus fumigatus A1163]	0	gi|350635150|gb|EHA23512.1|	alpha-amylase [Aspergillus niger ATCC 1015]	0
ATEG_02238	0.688813	0.304049	Cazy			gi|115387821|ref|XP_001211416.1|	cholinesterase [Aspergillus terreus NIH2624] &gt;gi|114195500|gb|EAU37200.1| cholinesterase [Aspergillus terreus NIH2624]	0	gi|70982119|ref|XP_746588.1|	triacylglycerol lipase (LipA) [Aspergillus fumigatus Af293] &gt;gi|66844211|gb|EAL84550.1| triacylglycerol lipase (LipA), putative [Aspergillus fumigatus Af293] &gt;gi|159122177|gb|EDP47299.1| triacylglycerol lipase (LipA), putative [Aspergillus fumigatus A1163]	1.3046e-179	gi|317156778|ref|XP_001826001.2|	carboxylesterase family protein [Aspergillus oryzae RIB40]	2.16124e-173
ATEG_03282	-0.837207	0.333234	Cazy			gi|115389910|ref|XP_001212460.1|	hypothetical protein ATEG_03282 [Aspergillus terreus NIH2624] &gt;gi|114194856|gb|EAU36556.1| hypothetical protein ATEG_03282 [Aspergillus terreus NIH2624]	0	gi|350630178|gb|EHA18551.1|	hypothetical protein ASPNIDRAFT_55683 [Aspergillus niger ATCC 1015]	0	gi|145236651|ref|XP_001390973.1|	class I alpha-mannosidase 1A [Aspergillus niger CBS 513.88] &gt;gi|134075434|emb|CAK47995.1| unnamed protein product [Aspergillus niger]	0
ATEG_08065	-0.633074	0.335923	Cazy			gi|115433098|ref|XP_001216686.1|	hypothetical protein ATEG_08065 [Aspergillus terreus NIH2624] &gt;gi|114189538|gb|EAU31238.1| hypothetical protein ATEG_08065 [Aspergillus terreus NIH2624]	0	gi|169776489|ref|XP_001822711.1|	alpha glucosidase II, alpha subunit [Aspergillus oryzae RIB40] &gt;gi|238503195|ref|XP_002382831.1| alpha glucosidase II, alpha subunit, putative [Aspergillus flavus NRRL3357] &gt;gi|83771446|dbj|BAE61578.1| unnamed protein product [Aspergillus oryzae RIB40] &gt;gi|220691641|gb|EED47989.1| alpha glucosidase II, alpha subunit, putative [Aspergillus flavus NRRL3357] &gt;gi|391870633|gb|EIT79810.1| …	0	gi|358371628|dbj|GAA88235.1|	glucosidase II alpha subunit [Aspergillus kawachii IFO 4308]	0
ATEG_01053	-1.52929	0.405119	Cazy			gi|115383742|ref|XP_001208418.1|	predicted protein [Aspergillus terreus NIH2624] &gt;gi|114196110|gb|EAU37810.1| predicted protein [Aspergillus terreus NIH2624]	3.60932e-128	gi|169772405|ref|XP_001820671.1|	endo-1,3(4)-beta-glucanase [Aspergillus oryzae RIB40] &gt;gi|121933282|sp|Q2UIE6.1|EGLX_ASPOR RecName: Full=Probable endo-1,3(4)-beta-glucanase AO090023000083; AltName: Full=Mixed-linked glucanase AO090023000083; Flags: Precursor &gt;gi|83768532|dbj|BAE58669.1| unnamed protein product [Aspergillus oryzae RIB40] &gt;gi|391865875|gb|EIT75154.1| endo-1,3(4)-beta-glucanase [Aspergillus oryzae 3.042]	1.09179e-108	gi|238490310|ref|XP_002376392.1|	GPI anchored endo-1,3(4)-beta-glucanase, putative [Aspergillus flavus NRRL3357] &gt;gi|298351646|sp|B8N7S7.1|EGLX_ASPFN RecName: Full=Probable endo-1,3(4)-beta-glucanase AFLA_105200; AltName: Full=Mixed-linked glucanase AFLA_105200; Flags: Precursor &gt;gi|220696805|gb|EED53146.1| GPI anchored endo-1,3(4)-beta-glucanase, putative [Aspergillus flavus NRRL3357]	4.14879e-108
ATEG_10357	-1.06542	0.453172	Cazy			gi|115449825|ref|XP_001218705.1|	hypothetical protein ATEG_10357 [Aspergillus terreus NIH2624] &gt;gi|121733037|sp|Q0C7H7.1|PGXB_ASPTN RecName: Full=Probable exopolygalacturonase B; AltName: Full=Galacturan 1,4-alpha-galacturonidase B; AltName: Full=Poly(1,4-alpha-D-galacturonide)galacturonohydrolase B; Flags: Precursor &gt;gi|114187654|gb|EAU29354.1| hypothetical protein ATEG_10357 [Aspergillus terreus NIH2624]	0	gi|317159314|ref|XP_001827703.2|	exopolygalacturonase B [Aspergillus oryzae RIB40] &gt;gi|294958165|sp|Q2TW03.2|PGXB_ASPOR RecName: Full=Probable exopolygalacturonase B; AltName: Full=Galacturan 1,4-alpha-galacturonidase B; AltName: Full=Poly(1,4-alpha-D-galacturonide)galacturonohydrolase B; Flags: Precursor	0	gi|238507505|ref|XP_002384954.1|	extracellular exo-polygalacturonase, putative [Aspergillus flavus NRRL3357] &gt;gi|294956694|sp|B8NX60.1|PGXB_ASPFN RecName: Full=Probable exopolygalacturonase B; AltName: Full=Galacturan 1,4-alpha-galacturonidase B; AltName: Full=Poly(1,4-alpha-D-galacturonide)galacturonohydrolase B; Flags: Precursor &gt;gi|220689667|gb|EED46018.1| extracellular exo-polygalacturonase, putative [Aspergillus flavu…	0
ATEG_05131	-0.793046	0.496975	Cazy			gi|300681013|sp|Q0CMF3.2|BGALB_ASPTN	RecName: Full=Probable beta-galactosidase B; AltName: Full=Lactase B; Flags: Precursor	0	gi|115397435|ref|XP_001214309.1|	conserved hypothetical protein [Aspergillus terreus NIH2624] &gt;gi|114192500|gb|EAU34200.1| conserved hypothetical protein [Aspergillus terreus NIH2624]	0	gi|119494387|ref|XP_001264089.1|	beta-galactosidase [Neosartorya fischeri NRRL 181] &gt;gi|300680896|sp|A1D199.1|BGALB_NEOFI RecName: Full=Probable beta-galactosidase B; AltName: Full=Lactase B; Flags: Precursor &gt;gi|119412251|gb|EAW22192.1| beta-galactosidase [Neosartorya fischeri NRRL 181]	0
ATEG_00723	-0.980002	0.506015	Cazy			gi|115492363|ref|XP_001210809.1|	alpha-glucosidase precursor [Aspergillus terreus NIH2624] &gt;gi|114197669|gb|EAU39369.1| alpha-glucosidase precursor [Aspergillus terreus NIH2624]	0	gi|169771643|ref|XP_001820291.1|	alpha-glucosidase [Aspergillus oryzae RIB40] &gt;gi|3023272|sp|Q12558.1|AGLU_ASPOR RecName: Full=Alpha-glucosidase; Short=AGL; AltName: Full=Maltase; Flags: Precursor &gt;gi|1054565|dbj|BAA08125.1| alpha-glucosidase [Aspergillus oryzae] &gt;gi|7939501|dbj|BAA95702.1| alpha-glucosidase [Aspergillus oryzae] &gt;gi|83768150|dbj|BAE58289.1| unnamed protein product [Aspergillus oryzae RIB40]	0	gi|238485774|ref|XP_002374125.1|	alpha-glucosidase AgdA, putative [Aspergillus flavus NRRL3357] &gt;gi|220699004|gb|EED55343.1| alpha-glucosidase AgdA, putative [Aspergillus flavus NRRL3357]	0
ATEG_00654	-1.11511	0.508501	Cazy			gi|115492225|ref|XP_001210740.1|	predicted protein [Aspergillus terreus NIH2624] &gt;gi|114197600|gb|EAU39300.1| predicted protein [Aspergillus terreus NIH2624]	0	gi|238487232|ref|XP_002374854.1|	general amidase, putative [Aspergillus flavus NRRL3357] &gt;gi|220699733|gb|EED56072.1| general amidase, putative [Aspergillus flavus NRRL3357]	0	gi|391867536|gb|EIT76782.1|	alpha-glucosidase [Aspergillus oryzae 3.042]	0
ATEG_07152	-0.913446	0.555239	Cazy			gi|115386594|ref|XP_001209838.1|	exopolygalacturonase precursor [Aspergillus terreus NIH2624] &gt;gi|121736250|sp|Q0CGP0.1|PGLRX_ASPTN RecName: Full=Probable exopolygalacturonase X; Short=ExoPG; AltName: Full=Galacturan 1,4-alpha-galacturonidase; AltName: Full=Poly(1,4-alpha-D-galacturonide)galacturonohydrolase; Flags: Precursor &gt;gi|114190836|gb|EAU32536.1| exopolygalacturonase precursor [Aspergillus terreus NIH2624]	1.59935e-130	gi|294958167|sp|Q4WCZ8.2|PGLRX_ASPFU	RecName: Full=Probable exopolygalacturonase X; Short=ExoPG; AltName: Full=Galacturan 1,4-alpha-galacturonidase; AltName: Full=Poly(1,4-alpha-D-galacturonide)galacturonohydrolase; Flags: Precursor &gt;gi|294958170|sp|B0YDE8.2|PGLRX_ASPFC RecName: Full=Probable exopolygalacturonase X; Short=ExoPG; AltName: Full=Galacturan 1,4-alpha-galacturonidase; AltName: Full=Poly(1,4-alpha-D-galacturonide)galac…	5.18086e-105	gi|70984543|ref|XP_747778.1|	extracellular exo-polygalacturonase [Aspergillus fumigatus Af293] &gt;gi|66845405|gb|EAL85740.1| extracellular exo-polygalacturonase, putative [Aspergillus fumigatus Af293] &gt;gi|159122561|gb|EDP47682.1| extracellular exo-polygalacturonase, putative [Aspergillus fumigatus A1163]	5.18086e-105
ATEG_00725	-0.64599	0.571652	Cazy			gi|115492367|ref|XP_001210811.1|	alpha-amylase A precursor [Aspergillus terreus NIH2624] &gt;gi|114197671|gb|EAU39371.1| alpha-amylase A precursor [Aspergillus terreus NIH2624]	0	gi|327488370|sp|A7BJS7.1|PRTT_ASPOR	RecName: Full=Transcriptional activator of proteases prtT; AltName: Full=Zn(2)-C6 zinc finger-containing protein prtT &gt;gi|154425466|dbj|BAF74781.1| Zn(II)2Cys6 transcription factor of proteolytic enzymes [Aspergillus oryzae]	7.82599e-138	gi|317144682|ref|XP_001820292.2|	C6 zinc finger domain protein [Aspergillus oryzae RIB40]	7.2278e-136
ATEG_07607	0.474201	0.584997	Cazy			gi|67904294|ref|XP_682403.1|	hypothetical protein AN9134.2 [Aspergillus nidulans FGSC A4] &gt;gi|40742777|gb|EAA61967.1| hypothetical protein AN9134.2 [Aspergillus nidulans FGSC A4] &gt;gi|259485450|tpe|CBF82482.1| TPA: Rhamnogalacturonase [Source:UniProtKB/TrEMBL;Acc:Q1HFQ2] [Aspergillus nidulans FGSC A4]	2.8263e-157	gi|115401280|ref|XP_001216228.1|	rhamnogalacturonase A precursor [Aspergillus terreus NIH2624] &gt;gi|121735787|sp|Q0CFC7.1|RHGB_ASPTN RecName: Full=Probable rhamnogalacturonase B; Short=RGase B; Short=RHG B; Flags: Precursor &gt;gi|114190169|gb|EAU31869.1| rhamnogalacturonase A precursor [Aspergillus terreus NIH2624]	5.2191e-134	gi|156060521|ref|XP_001596183.1|	hypothetical protein SS1G_02399 [Sclerotinia sclerotiorum 1980] &gt;gi|154699807|gb|EDN99545.1| hypothetical protein SS1G_02399 [Sclerotinia sclerotiorum 1980 UF-70]	4.48787e-121
ATEG_00616	0.84323	0.586885	Cazy			gi|115492149|ref|XP_001210702.1|	beta-galactosidase precursor [Aspergillus terreus NIH2624] &gt;gi|114197562|gb|EAU39262.1| beta-galactosidase precursor [Aspergillus terreus NIH2624]	0	gi|121701157|ref|XP_001268843.1|	beta-galactosidase, putative [Aspergillus clavatus NRRL 1] &gt;gi|119396986|gb|EAW07417.1| beta-galactosidase, putative [Aspergillus clavatus NRRL 1]	0	gi|300681017|sp|B0XMP7.2|BGALA_ASPFC	RecName: Full=Probable beta-galactosidase A; AltName: Full=Lactase A; Flags: Precursor	0
ATEG_08648	0.505861	0.588122	Cazy			gi|115402315|ref|XP_001217234.1|	conserved hypothetical protein [Aspergillus terreus NIH2624] &gt;gi|114189080|gb|EAU30780.1| conserved hypothetical protein [Aspergillus terreus NIH2624]	2.4783e-123	gi|121715135|ref|XP_001275177.1|	phospholipase/carboxylesterase, putative [Aspergillus clavatus NRRL 1] &gt;gi|119403333|gb|EAW13751.1| phospholipase/carboxylesterase, putative [Aspergillus clavatus NRRL 1]	1.12677e-70	gi|145234743|ref|XP_001390020.1|	phospholipase/carboxylesterase [Aspergillus niger CBS 513.88] &gt;gi|134057693|emb|CAK38091.1| unnamed protein product [Aspergillus niger]	2.48915e-67
ATEG_02312	-0.440751	0.59891	Cazy			gi|115387969|ref|XP_001211490.1|	alpha-galactosidase C precursor [Aspergillus terreus NIH2624] &gt;gi|121741080|sp|Q0CVH2.1|AGALC_ASPTN RecName: Full=Probable alpha-galactosidase C; AltName: Full=Melibiase C; Flags: Precursor &gt;gi|114195574|gb|EAU37274.1| alpha-galactosidase C precursor [Aspergillus terreus NIH2624]	0	gi|121796800|sp|Q2TW69.1|AGALC_ASPOR	RecName: Full=Probable alpha-galactosidase C; AltName: Full=Melibiase C; Flags: Precursor &gt;gi|83776385|dbj|BAE66504.1| unnamed protein product [Aspergillus oryzae RIB40]	0	gi|391866305|gb|EIT75577.1|	alpha-galactosidase [Aspergillus oryzae 3.042]	0
ATEG_06686	-0.438277	0.622695	Cazy			gi|115400551|ref|XP_001215864.1|	hypothetical protein ATEG_06686 [Aspergillus terreus NIH2624] &gt;gi|121736708|sp|Q0CHZ8.1|EXGD_ASPTN RecName: Full=Probable glucan 1,3-beta-glucosidase D; AltName: Full=Exo-1,3-beta-glucanase D &gt;gi|114191530|gb|EAU33230.1| hypothetical protein ATEG_06686 [Aspergillus terreus NIH2624]	0	gi|238501738|ref|XP_002382103.1|	exo-beta-1,3-glucanase, putative [Aspergillus flavus NRRL3357] &gt;gi|298351654|sp|B8NNK9.1|EXGD_ASPFN RecName: Full=Probable glucan 1,3-beta-glucosidase D; AltName: Full=Exo-1,3-beta-glucanase D &gt;gi|220692340|gb|EED48687.1| exo-beta-1,3-glucanase, putative [Aspergillus flavus NRRL3357] &gt;gi|391863759|gb|EIT73058.1| glucan 1,3-beta-glucosidase D [Aspergillus oryzae 3.042]	0	gi|317142817|ref|XP_001819110.2|	glucan 1,3-beta-glucosidase D [Aspergillus oryzae RIB40] &gt;gi|298351858|sp|Q2UMV7.2|EXGD_ASPOR RecName: Full=Probable glucan 1,3-beta-glucosidase D; AltName: Full=Exo-1,3-beta-glucanase D	0
ATEG_02432	0.604429	0.638997	Cazy			gi|115388209|ref|XP_001211610.1|	transcriptional activator xlnR [Aspergillus terreus NIH2624] &gt;gi|114195694|gb|EAU37394.1| transcriptional activator xlnR [Aspergillus terreus NIH2624]	0	gi|292630935|sp|Q0CV52.2|XLNR_ASPTN	RecName: Full=Xylanolytic transcriptional activator xlnR; AltName: Full=Xylanase regulator	0	gi|238488643|ref|XP_002375559.1|	C6 transcription factor, putative [Aspergillus flavus NRRL3357] &gt;gi|292630924|sp|B8N6M6.1|XLNR_ASPFN RecName: Full=Xylanolytic transcriptional activator xlnR; AltName: Full=Xylanase regulator &gt;gi|292630934|sp|Q2UD93.2|XLNR_ASPOR RecName: Full=Xylanolytic transcriptional activator xlnR; AltName: Full=Xylanase regulator &gt;gi|7959169|dbj|BAA95967.1| transcription activator [Aspergillus oryza…	0
ATEG_01781	-0.877428	0.640493	Cazy			gi|115385198|ref|XP_001209146.1|	conserved hypothetical protein [Aspergillus terreus NIH2624] &gt;gi|114196838|gb|EAU38538.1| conserved hypothetical protein [Aspergillus terreus NIH2624]	0	gi|169781958|ref|XP_001825442.1|	acetamidase [Aspergillus oryzae RIB40] &gt;gi|238498804|ref|XP_002380637.1| acetamidase, putative [Aspergillus flavus NRRL3357] &gt;gi|83774184|dbj|BAE64309.1| unnamed protein product [Aspergillus oryzae RIB40] &gt;gi|220693911|gb|EED50256.1| acetamidase, putative [Aspergillus flavus NRRL3357] &gt;gi|391868093|gb|EIT77316.1| alpha-glucosidase [Aspergillus oryzae 3.042]	0	gi|70982470|ref|XP_746763.1|	acetamidase [Aspergillus fumigatus Af293] &gt;gi|66844387|gb|EAL84725.1| acetamidase, putative [Aspergillus fumigatus Af293]	0
ATEG_07046	-0.399045	0.643688	Cazy			gi|115386382|ref|XP_001209732.1|	hypothetical protein ATEG_07046 [Aspergillus terreus NIH2624] &gt;gi|114190730|gb|EAU32430.1| hypothetical protein ATEG_07046 [Aspergillus terreus NIH2624]	0	gi|317148941|ref|XP_001823022.2|	mannosyl-oligosaccharide glucosidase [Aspergillus oryzae RIB40] &gt;gi|391872397|gb|EIT81524.1| glucosidase I [Aspergillus oryzae 3.042]	0	gi|238494212|ref|XP_002378342.1|	mannosyl-oligosaccharide glucosidase, putative [Aspergillus flavus NRRL3357] &gt;gi|220694992|gb|EED51335.1| mannosyl-oligosaccharide glucosidase, putative [Aspergillus flavus NRRL3357]	0
ATEG_09580	-0.441626	0.643688	Cazy			gi|115442790|ref|XP_001218202.1|	conserved hypothetical protein [Aspergillus terreus NIH2624] &gt;gi|114188071|gb|EAU29771.1| conserved hypothetical protein [Aspergillus terreus NIH2624]	2.54679e-168	gi|159128858|gb|EDP53972.1|	cell wall glucanase (Utr2), putative [Aspergillus fumigatus A1163]	1.57617e-131	gi|70989195|ref|XP_749447.1|	cell wall glucanase (Utr2) [Aspergillus fumigatus Af293] &gt;gi|74669201|sp|Q4WI46.1|CRF2_ASPFU RecName: Full=Probable glycosidase crf2; AltName: Full=Crh-like protein 2; Flags: Precursor &gt;gi|66847078|gb|EAL87409.1| cell wall glucanase (Utr2), putative [Aspergillus fumigatus Af293]	1.57617e-131
ATEG_00734	0.304193	0.671105	Cazy			gi|115492385|ref|XP_001210820.1|	hypothetical protein ATEG_00734 [Aspergillus terreus NIH2624] &gt;gi|114197680|gb|EAU39380.1| hypothetical protein ATEG_00734 [Aspergillus terreus NIH2624]	0	gi|212538213|ref|XP_002149262.1|	class I alpha-mannosidase [Talaromyces marneffei ATCC 18224] &gt;gi|210069004|gb|EEA23095.1| class I alpha-mannosidase [Talaromyces marneffei ATCC 18224]	1.61431e-171	gi|425780868|gb|EKV18863.1|	Class I alpha-mannosidase [Penicillium digitatum Pd1]	3.91609e-170
ATEG_04359	-0.347059	0.683341	Cazy			gi|115395796|ref|XP_001213537.1|	conserved hypothetical protein [Aspergillus terreus NIH2624] &gt;gi|114193106|gb|EAU34806.1| conserved hypothetical protein [Aspergillus terreus NIH2624]	0	gi|159123191|gb|EDP48311.1|	alpha-1,2-mannosidase, putative [Aspergillus fumigatus A1163]	0	gi|70987115|ref|XP_749038.1|	alpha-1,2-mannosidase [Aspergillus fumigatus Af293] &gt;gi|66846668|gb|EAL87000.1| alpha-1,2-mannosidase, putative [Aspergillus fumigatus Af293]	0
ATEG_01862	-0.306138	0.704991	Cazy			gi|115385360|ref|XP_001209227.1|	conserved hypothetical protein [Aspergillus terreus NIH2624] &gt;gi|114196919|gb|EAU38619.1| conserved hypothetical protein [Aspergillus terreus NIH2624]	0	gi|358374525|dbj|GAA91116.1|	HtmA [Aspergillus kawachii IFO 4308]	0	gi|317033561|ref|XP_001395122.2|	ER glycosyl hydrolase (Edem) [Aspergillus niger CBS 513.88]	0
ATEG_05185	0.321287	0.709621	Cazy			gi|115397543|ref|XP_001214363.1|	hypothetical protein ATEG_05185 [Aspergillus terreus NIH2624] &gt;gi|114192554|gb|EAU34254.1| hypothetical protein ATEG_05185 [Aspergillus terreus NIH2624]	3.53852e-129	gi|259488779|tpe|CBF88498.1|	TPA: extracellular cell wall glucanase Crf1/allergen Asp F9 (AFU_orthologue; AFUA_1G16190) [Aspergillus nidulans FGSC A4]	3.82218e-100	gi|67517318|ref|XP_658537.1|	hypothetical protein AN0933.2 [Aspergillus nidulans FGSC A4] &gt;gi|40746806|gb|EAA65962.1| hypothetical protein AN0933.2 [Aspergillus nidulans FGSC A4]	3.8223e-100
ATEG_01553	-0.415928	0.712414	Cazy			gi|115384742|ref|XP_001208918.1|	conserved hypothetical protein [Aspergillus terreus NIH2624] &gt;gi|114196610|gb|EAU38310.1| conserved hypothetical protein [Aspergillus terreus NIH2624]	0	gi|358368283|dbj|GAA84900.1|	cell wall glucanase [Aspergillus kawachii IFO 4308]	2.73032e-141	gi|145252168|ref|XP_001397597.1|	transglycosidase, GH16 family [Aspergillus niger CBS 513.88] &gt;gi|134083142|emb|CAK48594.1| unnamed protein product [Aspergillus niger] &gt;gi|350633545|gb|EHA21910.1| hypothetical protein ASPNIDRAFT_41165 [Aspergillus niger ATCC 1015]	1.03355e-140
ATEG_01756	-0.828904	0.717599	Cazy			gi|115385148|ref|XP_001209121.1|	hypothetical protein ATEG_01756 [Aspergillus terreus NIH2624] &gt;gi|114196813|gb|EAU38513.1| hypothetical protein ATEG_01756 [Aspergillus terreus NIH2624]	0	gi|121704940|ref|XP_001270733.1|	glycosyl hydrolase, family 18, putative [Aspergillus clavatus NRRL 1] &gt;gi|119398879|gb|EAW09307.1| glycosyl hydrolase, family 18, putative [Aspergillus clavatus NRRL 1]	4.47416e-176	gi|119492921|ref|XP_001263735.1|	glycosyl hydrolase, family 18, putative [Neosartorya fischeri NRRL 181] &gt;gi|119411895|gb|EAW21838.1| glycosyl hydrolase, family 18, putative [Neosartorya fischeri NRRL 181]	2.20902e-172
ATEG_09704	0.296264	0.740527	Cazy			gi|238493719|ref|XP_002378096.1|	isochorismatase family hydrolase, putative [Aspergillus flavus NRRL3357] &gt;gi|317157336|ref|XP_001826409.2| isochorismatase family hydrolase [Aspergillus oryzae RIB40] &gt;gi|220696590|gb|EED52932.1| isochorismatase family hydrolase, putative [Aspergillus flavus NRRL3357] &gt;gi|391869533|gb|EIT78730.1| alpha-glucosidase related to nicotinamidase [Aspergillus oryzae 3.042]	0	gi|134080195|emb|CAK46175.1|	unnamed protein product [Aspergillus niger]	0	gi|317033351|ref|XP_001395479.2|	isochorismatase family hydrolase [Aspergillus niger CBS 513.88]	0
ATEG_06588	0.234634	0.747764	Cazy			gi|298351614|sp|Q0CI96.2|BTGC_ASPTN	RecName: Full=Probable glucan endo-1,3-beta-glucosidase btgC; AltName: Full=Endo-1,3-beta-glucanase btgC; AltName: Full=Laminarinase btgC	0	gi|115400355|ref|XP_001215766.1|	conserved hypothetical protein [Aspergillus terreus NIH2624] &gt;gi|114191432|gb|EAU33132.1| conserved hypothetical protein [Aspergillus terreus NIH2624]	0	gi|169780584|ref|XP_001824756.1|	glucan endo-1,3-beta-glucosidase btgC [Aspergillus oryzae RIB40] &gt;gi|121799244|sp|Q2U492.1|BTGC_ASPOR RecName: Full=Probable glucan endo-1,3-beta-glucosidase btgC; AltName: Full=Endo-1,3-beta-glucanase btgC; AltName: Full=Laminarinase btgC &gt;gi|298351616|sp|B8NTP7.2|BTGC_ASPFN RecName: Full=Probable glucan endo-1,3-beta-glucosidase btgC; AltName: Full=Endo-1,3-beta-glucanase btgC; AltName: F…	0
ATEG_03785	0.314759	0.748905	Cazy			gi|115390917|ref|XP_001212963.1|	hypothetical protein ATEG_03785 [Aspergillus terreus NIH2624] &gt;gi|114193887|gb|EAU35587.1| hypothetical protein ATEG_03785 [Aspergillus terreus NIH2624]	0	gi|238486334|ref|XP_002374405.1|	endo-1,3-beta-glucanase Engl1 [Aspergillus flavus NRRL3357] &gt;gi|317145126|ref|XP_001820041.2| endo-1,3-beta-glucanase Engl1 [Aspergillus oryzae RIB40] &gt;gi|220699284|gb|EED55623.1| endo-1,3-beta-glucanase Engl1 [Aspergillus flavus NRRL3357]	0	gi|83767900|dbj|BAE58039.1|	unnamed protein product [Aspergillus oryzae RIB40] &gt;gi|391872704|gb|EIT81805.1| putative endo-1,3-beta-glucanase [Aspergillus oryzae 3.042]	0
ATEG_05780	0.397975	0.759708	Cazy			gi|115398738|ref|XP_001214958.1|	conserved hypothetical protein [Aspergillus terreus NIH2624] &gt;gi|114191841|gb|EAU33541.1| conserved hypothetical protein [Aspergillus terreus NIH2624]	0	gi|119479595|ref|XP_001259826.1|	glycosyl hydrolase family 43 protein [Neosartorya fischeri NRRL 181] &gt;gi|119407980|gb|EAW17929.1| glycosyl hydrolase family 43 protein [Neosartorya fischeri NRRL 181]	2.53746e-139	gi|317029943|ref|XP_001391576.2|	endo-arabinase [Aspergillus niger CBS 513.88]	6.70859e-124
ATEG_02904	-0.287942	0.76747	Cazy			gi|115389154|ref|XP_001212082.1|	mannosyl-oligosaccharide 1,2-alpha-mannosidase [Aspergillus terreus NIH2624] &gt;gi|114194478|gb|EAU36178.1| mannosyl-oligosaccharide 1,2-alpha-mannosidase [Aspergillus terreus NIH2624]	0	gi|238488032|ref|XP_002375254.1|	mannosyl-oligosaccharide alpha-1,2-mannosidase [Aspergillus flavus NRRL3357] &gt;gi|220700133|gb|EED56472.1| mannosyl-oligosaccharide alpha-1,2-mannosidase [Aspergillus flavus NRRL3357]	0	gi|119467980|ref|XP_001257796.1|	mannosyl-oligosaccharide alpha-1,2-mannosidase [Neosartorya fischeri NRRL 181] &gt;gi|119405948|gb|EAW15899.1| mannosyl-oligosaccharide alpha-1,2-mannosidase [Neosartorya fischeri NRRL 181]	0
ATEG_05177	-0.179727	0.781114	Cazy			gi|115397527|ref|XP_001214355.1|	hypothetical protein ATEG_05177 [Aspergillus terreus NIH2624] &gt;gi|121738215|sp|Q0CMA7.1|AGDC_ASPTN RecName: Full=Probable alpha/beta-glucosidase agdC; Flags: Precursor &gt;gi|114192546|gb|EAU34246.1| hypothetical protein ATEG_05177 [Aspergillus terreus NIH2624]	0	gi|119494481|ref|XP_001264136.1|	alpha-glucosidase, putative [Neosartorya fischeri NRRL 181] &gt;gi|298351526|sp|A1D1E6.1|AGDC_NEOFI RecName: Full=Probable alpha/beta-glucosidase agdC; Flags: Precursor &gt;gi|119412298|gb|EAW22239.1| alpha-glucosidase, putative [Neosartorya fischeri NRRL 181]	0	gi|70996472|ref|XP_752991.1|	alpha-glucosidase [Aspergillus fumigatus Af293] &gt;gi|74672124|sp|Q4WRH9.1|AGDC_ASPFU RecName: Full=Probable alpha/beta-glucosidase agdC; Flags: Precursor &gt;gi|298351523|sp|B0XNL6.1|AGDC_ASPFC RecName: Full=Probable alpha/beta-glucosidase agdC; Flags: Precursor &gt;gi|66850626|gb|EAL90953.1| alpha-glucosidase, putative [Aspergillus fumigatus Af293] &gt;gi|159131725|gb|EDP56838.1| alpha-glucosi…	0
ATEG_04917	0.408002	0.78341	Cazy			gi|115396912|ref|XP_001214095.1|	conserved hypothetical protein [Aspergillus terreus NIH2624] &gt;gi|114193664|gb|EAU35364.1| conserved hypothetical protein [Aspergillus terreus NIH2624]	0	gi|358366957|dbj|GAA83577.1|	glycosyl hydrolase [Aspergillus kawachii IFO 4308]	0	gi|317026146|ref|XP_001389075.2|	endo mannanase, GH76 family [Aspergillus niger CBS 513.88] &gt;gi|350638190|gb|EHA26546.1| hypothetical protein ASPNIDRAFT_46606 [Aspergillus niger ATCC 1015]	0
ATEG_02892	-0.467397	0.81019	Cazy			gi|115389130|ref|XP_001212070.1|	conserved hypothetical protein [Aspergillus terreus NIH2624] &gt;gi|114194466|gb|EAU36166.1| conserved hypothetical protein [Aspergillus terreus NIH2624]	0	gi|159129852|gb|EDP54966.1|	cell wall glycosyl hydrolase YteR, putative [Aspergillus fumigatus A1163]	1.3617e-141	gi|119481789|ref|XP_001260923.1|	cell wall glycosyl hydrolase YteR, putative [Neosartorya fischeri NRRL 181] &gt;gi|119409077|gb|EAW19026.1| cell wall glycosyl hydrolase YteR, putative [Neosartorya fischeri NRRL 181]	1.77844e-141
ATEG_07121	-0.235682	0.816595	Cazy			gi|115386532|ref|XP_001209807.1|	hypothetical protein ATEG_07121 [Aspergillus terreus NIH2624] &gt;gi|114190805|gb|EAU32505.1| hypothetical protein ATEG_07121 [Aspergillus terreus NIH2624]	0	gi|238503674|ref|XP_002383069.1|	beta-glucosidase, putative [Aspergillus flavus NRRL3357] &gt;gi|220690540|gb|EED46889.1| beta-glucosidase, putative [Aspergillus flavus NRRL3357]	0	gi|83764846|dbj|BAE54990.1|	unnamed protein product [Aspergillus oryzae RIB40]	0
ATEG_06059	0.210314	0.817239	Cazy			gi|115399296|ref|XP_001215237.1|	hypothetical protein ATEG_06059 [Aspergillus terreus NIH2624] &gt;gi|114192120|gb|EAU33820.1| hypothetical protein ATEG_06059 [Aspergillus terreus NIH2624]	0	gi|238487704|ref|XP_002375090.1|	endo xylanase, putative [Aspergillus flavus NRRL3357] &gt;gi|220699969|gb|EED56308.1| endo xylanase, putative [Aspergillus flavus NRRL3357]	6.87416e-146	gi|259487223|tpe|CBF85727.1|	TPA: xylosidase/arabinosidase, putative (AFU_orthologue; AFUA_2G04480) [Aspergillus nidulans FGSC A4]	2.71665e-136
ATEG_03755	-0.265151	0.851079	Cazy			gi|296439816|sp|Q0CRC9.2|XGEA_ASPTN	RecName: Full=Probable xyloglucan-specific endo-beta-1,4-glucanase A; AltName: Full=Xyloglucanase A; AltName: Full=Xyloglucanendohydrolase A; Flags: Precursor	1.45955e-124	gi|115390857|ref|XP_001212933.1|	hypothetical protein ATEG_03755 [Aspergillus terreus NIH2624] &gt;gi|114193857|gb|EAU35557.1| hypothetical protein ATEG_03755 [Aspergillus terreus NIH2624]	9.8219e-112	gi|169771109|ref|XP_001820024.1|	xyloglucan-specific endo-beta-1,4-glucanase A [Aspergillus oryzae RIB40] &gt;gi|238486376|ref|XP_002374426.1| endoglucanase, putative [Aspergillus flavus NRRL3357] &gt;gi|121933304|sp|Q2UK93.1|XGEA_ASPOR RecName: Full=Probable xyloglucan-specific endo-beta-1,4-glucanase A; AltName: Full=Xyloglucanase A; AltName: Full=Xyloglucanendohydrolase A; Flags: Precursor &gt;gi|296439790|sp|B8N3L3.1|XGEA_AS…	7.94244e-88
ATEG_00272	0.186465	0.86074	Cazy			gi|115491461|ref|XP_001210358.1|	conserved hypothetical protein [Aspergillus terreus NIH2624] &gt;gi|114197218|gb|EAU38918.1| conserved hypothetical protein [Aspergillus terreus NIH2624]	0	gi|238498414|ref|XP_002380442.1|	alpha-1,2-mannosidase family protein, putative [Aspergillus flavus NRRL3357] &gt;gi|220693716|gb|EED50061.1| alpha-1,2-mannosidase family protein, putative [Aspergillus flavus NRRL3357]	0	gi|391865363|gb|EIT74647.1|	putative alpha-1,2-mannosidase [Aspergillus oryzae 3.042]	0
ATEG_05432	-0.148921	0.883823	Cazy			gi|115398037|ref|XP_001214610.1|	hypothetical protein ATEG_05432 [Aspergillus terreus NIH2624] &gt;gi|114192801|gb|EAU34501.1| hypothetical protein ATEG_05432 [Aspergillus terreus NIH2624]	0	gi|83769166|dbj|BAE59303.1|	unnamed protein product [Aspergillus oryzae RIB40] &gt;gi|391869242|gb|EIT78444.1| carboxylesterase [Aspergillus oryzae 3.042]	9.20535e-139	gi|238491686|ref|XP_002377080.1|	carboxylesterase, putative [Aspergillus flavus NRRL3357] &gt;gi|220697493|gb|EED53834.1| carboxylesterase, putative [Aspergillus flavus NRRL3357]	3.49803e-138
ATEG_01031	-0.15728	0.890699	Cazy			gi|115383698|ref|XP_001208396.1|	conserved hypothetical protein [Aspergillus terreus NIH2624] &gt;gi|114196088|gb|EAU37788.1| conserved hypothetical protein [Aspergillus terreus NIH2624]	0	gi|146323010|ref|XP_755785.2|	hydrolase [Aspergillus fumigatus Af293] &gt;gi|129558571|gb|EAL93747.2| hydrolase, putative [Aspergillus fumigatus Af293] &gt;gi|159129840|gb|EDP54954.1| hydrolase, putative [Aspergillus fumigatus A1163]	0	gi|119481763|ref|XP_001260910.1|	glycosyl hydrolase family 2, putative [Neosartorya fischeri NRRL 181] &gt;gi|119409064|gb|EAW19013.1| glycosyl hydrolase family 2, putative [Neosartorya fischeri NRRL 181]	0
ATEG_01562	0.220518	0.899434	Cazy			gi|115384760|ref|XP_001208927.1|	conserved hypothetical protein [Aspergillus terreus NIH2624] &gt;gi|114196619|gb|EAU38319.1| conserved hypothetical protein [Aspergillus terreus NIH2624]	0	gi|83766109|dbj|BAE56252.1|	unnamed protein product [Aspergillus oryzae RIB40]	2.86736e-133	gi|391871926|gb|EIT81075.1|	beta-xylosidase [Aspergillus oryzae 3.042]	2.86736e-133
ATEG_01560	0.259901	0.907935	Cazy			gi|115384756|ref|XP_001208925.1|	conserved hypothetical protein [Aspergillus terreus NIH2624] &gt;gi|114196617|gb|EAU38317.1| conserved hypothetical protein [Aspergillus terreus NIH2624]	0	gi|358368279|dbj|GAA84896.1|	similar to glycoside hydrolase family 95 protein [Aspergillus kawachii IFO 4308]	0	gi|298351514|sp|A2R797.1|AFCA_ASPNC	RecName: Full=Probable alpha-fucosidase A; AltName: Full=Alpha-L-fucoside fucohydrolase A; Flags: Precursor &gt;gi|134083134|emb|CAK48586.1| unnamed protein product [Aspergillus niger]	0
ATEG_09894	-0.00310572	0.919046	Cazy			gi|115443418|ref|XP_001218516.1|	endoglucanase I precursor [Aspergillus terreus NIH2624] &gt;gi|114188385|gb|EAU30085.1| endoglucanase I precursor [Aspergillus terreus NIH2624]	8.47731e-123	gi|121711665|ref|XP_001273448.1|	endoglucanase, putative [Aspergillus clavatus NRRL 1] &gt;gi|119401599|gb|EAW12022.1| endoglucanase, putative [Aspergillus clavatus NRRL 1]	1.21811e-83	gi|121835|sp|P22669.1|GUN_ASPAC	RecName: Full=Endoglucanase-1; AltName: Full=Cellulase; AltName: Full=Endo-1,4-beta-glucanase; AltName: Full=Endoglucanase I; AltName: Full=FI-CMCase; Flags: Precursor &gt;gi|2288|emb|CAA36757.1| unnamed protein product [Aspergillus aculeatus] &gt;gi|217819|dbj|BAA00435.1| endo-1,4-beta-D-glucanase [Aspergillus aculeatus]	7.16988e-81
ATEG_08652	-0.0154939	0.932504	Cazy			gi|115402323|ref|XP_001217238.1|	conserved hypothetical protein [Aspergillus terreus NIH2624] &gt;gi|114189084|gb|EAU30784.1| conserved hypothetical protein [Aspergillus terreus NIH2624]	0	gi|169786249|ref|XP_001827585.1|	endo mannanase, GH76 family [Aspergillus oryzae RIB40] &gt;gi|83776333|dbj|BAE66452.1| unnamed protein product [Aspergillus oryzae RIB40] &gt;gi|391866264|gb|EIT75536.1| endo mannanase, GH76 family [Aspergillus oryzae 3.042]	0	gi|70985701|ref|XP_748356.1|	glycosyl hydrolase [Aspergillus fumigatus Af293] &gt;gi|66845985|gb|EAL86318.1| glycosyl hydrolase, putative [Aspergillus fumigatus Af293] &gt;gi|159128510|gb|EDP53625.1| glycosyl hydrolase, putative [Aspergillus fumigatus A1163]	0
ATEG_07158	-0.130407	0.953613	Cazy			gi|115386606|ref|XP_001209844.1|	conserved hypothetical protein [Aspergillus terreus NIH2624] &gt;gi|114190842|gb|EAU32542.1| conserved hypothetical protein [Aspergillus terreus NIH2624]	0	gi|121703944|ref|XP_001270236.1|	glycosyl hydrolase family 76 protein [Aspergillus clavatus NRRL 1] &gt;gi|119398380|gb|EAW08810.1| glycosyl hydrolase family 76 protein [Aspergillus clavatus NRRL 1]	2.01633e-178	gi|557729847|dbj|GAD91614.1|	glycosyl hydrolase family 76 protein [Byssochlamys spectabilis No. 5]	4.98531e-164
ATEG_05800	0.00910313	0.97531	Cazy			gi|115398778|ref|XP_001214978.1|	conserved hypothetical protein [Aspergillus terreus NIH2624] &gt;gi|114191861|gb|EAU33561.1| conserved hypothetical protein [Aspergillus terreus NIH2624]	0	gi|358367443|dbj|GAA84062.1|	cell wall glucanase [Aspergillus kawachii IFO 4308]	1.00647e-138	gi|121699232|ref|XP_001267952.1|	cell wall glucanase, putative [Aspergillus clavatus NRRL 1] &gt;gi|119396094|gb|EAW06526.1| cell wall glucanase, putative [Aspergillus clavatus NRRL 1]	1.71203e-138
ATEG_01567	0.204912	0.977702	Cazy			gi|115384770|ref|XP_001208932.1|	cholinesterase [Aspergillus terreus NIH2624] &gt;gi|114196624|gb|EAU38324.1| cholinesterase [Aspergillus terreus NIH2624]	0	gi|119492131|ref|XP_001263536.1|	carboxylesterase family protein [Neosartorya fischeri NRRL 181] &gt;gi|119411696|gb|EAW21639.1| carboxylesterase family protein [Neosartorya fischeri NRRL 181]	0	gi|121705320|ref|XP_001270923.1|	carboxylesterase family protein [Aspergillus clavatus NRRL 1] &gt;gi|119399069|gb|EAW09497.1| carboxylesterase family protein [Aspergillus clavatus NRRL 1]	0
ATEG_00646	-0.047969	0.99663	Cazy			gi|115492209|ref|XP_001210732.1|	hypothetical protein ATEG_00646 [Aspergillus terreus NIH2624] &gt;gi|114197592|gb|EAU39292.1| hypothetical protein ATEG_00646 [Aspergillus terreus NIH2624]	0	gi|238492841|ref|XP_002377657.1|	exo-beta-1,3-glucanase Exg0 [Aspergillus flavus NRRL3357] &gt;gi|83774754|dbj|BAE64877.1| unnamed protein product [Aspergillus oryzae RIB40] &gt;gi|220696151|gb|EED52493.1| exo-beta-1,3-glucanase Exg0 [Aspergillus flavus NRRL3357]	0	gi|391873740|gb|EIT82748.1|	exo-beta-1,3-glucanase Exg0 [Aspergillus oryzae 3.042]	0
ATEG_10072	4.25627	0.0195567	Cazy			gi|115385655|ref|XP_001209374.1|	hypothetical protein ATEG_10072 [Aspergillus terreus NIH2624] &gt;gi|114187821|gb|EAU29521.1| hypothetical protein ATEG_10072 [Aspergillus terreus NIH2624]	0	gi|517324933|emb|CCT75067.1|	probable endo-1,4-beta-xylanase [Fusarium fujikuroi IMI 58289]	0	gi|477511553|gb|ENH64117.1|	Arabinoxylan arabinofuranohydrolase [Fusarium oxysporum f. sp. cubense race 1]	0
ATEG_00198	-2.00877	0.576981	Cazy			gi|115491313|ref|XP_001210284.1|	conserved hypothetical protein [Aspergillus terreus NIH2624] &gt;gi|121743194|sp|Q0D1I6.1|ABFC_ASPTN RecName: Full=Probable alpha-N-arabinofuranosidase C; Short=ABF C; Short=Arabinosidase C; Flags: Precursor &gt;gi|114197144|gb|EAU38844.1| conserved hypothetical protein [Aspergillus terreus NIH2624]	0	gi|298351578|sp|A1CQC3.2|ABFC_ASPCL	RecName: Full=Probable alpha-N-arabinofuranosidase C; Short=ABF C; Short=Arabinosidase C; Flags: Precursor	0	gi|121702011|ref|XP_001269270.1|	alpha-L-arabinofuranosidase [Aspergillus clavatus NRRL 1] &gt;gi|119397413|gb|EAW07844.1| alpha-L-arabinofuranosidase [Aspergillus clavatus NRRL 1]	0
ATEG_07605	-2.26819	0.60607	Cazy			gi|115401276|ref|XP_001216226.1|	conserved hypothetical protein [Aspergillus terreus NIH2624] &gt;gi|114190167|gb|EAU31867.1| conserved hypothetical protein [Aspergillus terreus NIH2624]	0	gi|238506951|ref|XP_002384677.1|	alpha-1,2-mannosidase family protein [Aspergillus flavus NRRL3357] &gt;gi|220689390|gb|EED45741.1| alpha-1,2-mannosidase family protein [Aspergillus flavus NRRL3357]	0	gi|169786019|ref|XP_001827470.1|	glycosyl hydrolase, family 92 protein [Aspergillus oryzae RIB40] &gt;gi|83776218|dbj|BAE66337.1| unnamed protein product [Aspergillus oryzae RIB40]	0
ATEG_05856	-1.95084	0.000355887	Cazy			gi|115398890|ref|XP_001215034.1|	hypothetical protein ATEG_05856 [Aspergillus terreus NIH2624] &gt;gi|114191917|gb|EAU33617.1| hypothetical protein ATEG_05856 [Aspergillus terreus NIH2624]	0	gi|557727750|dbj|GAD93690.1|	hypothetical protein ATEG_05856 [Byssochlamys spectabilis No. 5]	0	gi|391874062|gb|EIT83000.1|	alpha-glucosidase [Aspergillus oryzae 3.042]	0
ATEG_08684	1.78574	0.000892693	Cazy			gi|298351835|sp|Q0CCA0.2|MANBB_ASPTN	RecName: Full=Probable beta-mannosidase B; AltName: Full=Mannanase B; Short=Mannase B; Flags: Precursor	0	gi|115402387|ref|XP_001217270.1|	conserved hypothetical protein [Aspergillus terreus NIH2624] &gt;gi|114189116|gb|EAU30816.1| conserved hypothetical protein [Aspergillus terreus NIH2624]	0	gi|391866357|gb|EIT75629.1|	beta-galactosidase/beta-glucuronidase [Aspergillus oryzae 3.042]	0
ATEG_04069	1.66959	0.00303089	Cazy			gi|115391485|ref|XP_001213247.1|	hypothetical protein ATEG_04069 [Aspergillus terreus NIH2624] &gt;gi|114194171|gb|EAU35871.1| hypothetical protein ATEG_04069 [Aspergillus terreus NIH2624]	0	gi|255939816|ref|XP_002560677.1|	Pc16g03090 [Penicillium chrysogenum Wisconsin 54-1255] &gt;gi|211585300|emb|CAP92979.1| Pc16g03090 [Penicillium chrysogenum Wisconsin 54-1255]	0	gi|525580915|gb|EPS27165.1|	putative beta-glucosidase [Penicillium oxalicum 114-2]	0
ATEG_00816	-1.60004	0.00358224	Cazy			gi|115492549|ref|XP_001210902.1|	conserved hypothetical protein [Aspergillus terreus NIH2624] &gt;gi|114197762|gb|EAU39462.1| conserved hypothetical protein [Aspergillus terreus NIH2624]	0	gi|391871901|gb|EIT81050.1|	putative xylanase/chitin deacetylase [Aspergillus oryzae 3.042]	0	gi|317140401|ref|XP_001818162.2|	polysaccharide deacetylase family protein [Aspergillus oryzae RIB40]	0
ATEG_08640	-1.69095	0.00836659	Cazy			gi|115402299|ref|XP_001217226.1|	conserved hypothetical protein [Aspergillus terreus NIH2624] &gt;gi|114189072|gb|EAU30772.1| conserved hypothetical protein [Aspergillus terreus NIH2624]	0	gi|121717237|ref|XP_001276049.1|	carboxylesterase family protein [Aspergillus clavatus NRRL 1] &gt;gi|119404206|gb|EAW14623.1| carboxylesterase family protein [Aspergillus clavatus NRRL 1]	0	gi|83771921|dbj|BAE62051.1|	unnamed protein product [Aspergillus oryzae RIB40]	0
ATEG_00710	2.83905	1.9243e-08	Oxidoreductase			gi|115492337|ref|XP_001210796.1|	conserved hypothetical protein [Aspergillus terreus NIH2624] &gt;gi|114197656|gb|EAU39356.1| conserved hypothetical protein [Aspergillus terreus NIH2624]	0	gi|317144674|ref|XP_001820286.2|	NAD binding Rossmann fold oxidoreductase [Aspergillus oryzae RIB40]	5.21756e-138	gi|238485784|ref|XP_002374130.1|	NAD binding Rossmann fold oxidoreductase, putative [Aspergillus flavus NRRL3357] &gt;gi|220699009|gb|EED55348.1| NAD binding Rossmann fold oxidoreductase, putative [Aspergillus flavus NRRL3357]	5.21756e-138
ATEG_00767	2.58779	0.00452919	Oxidoreductase			gi|115492451|ref|XP_001210853.1|	conserved hypothetical protein [Aspergillus terreus NIH2624] &gt;gi|114197713|gb|EAU39413.1| conserved hypothetical protein [Aspergillus terreus NIH2624]	4.86774e-142	gi|557727312|dbj|GAD94054.1|	conserved hypothetical protein [Byssochlamys spectabilis No. 5]	1.6847e-118	gi|357529064|sp|Q5AV81.2|Y7799_EMENI	RecName: Full=Uncharacterized oxidoreductase AN7799 &gt;gi|259484153|tpe|CBF80131.1| TPA: Uncharacterized oxidoreductase AN7799 (EC 1.-.-.-) [Source:UniProtKB/Swiss-Prot;Acc:Q5AV81] [Aspergillus nidulans FGSC A4]	5.6083e-114
ATEG_01418	-2.80973	0.0014497	Oxidoreductase			gi|115384472|ref|XP_001208783.1|	conserved hypothetical protein [Aspergillus terreus NIH2624] &gt;gi|114196475|gb|EAU38175.1| conserved hypothetical protein [Aspergillus terreus NIH2624]	4.30175e-159	gi|317147172|ref|XP_001821930.2|	oxidoreductase [Aspergillus oryzae RIB40]	8.20737e-118	gi|238496451|ref|XP_002379461.1|	6-phosphogluconate dehydrogenase family protein [Aspergillus flavus NRRL3357] &gt;gi|220694341|gb|EED50685.1| 6-phosphogluconate dehydrogenase family protein [Aspergillus flavus NRRL3357]	5.31986e-117
ATEG_07698	2.24839	4.14649e-06	Oxidoreductase			gi|115401462|ref|XP_001216319.1|	predicted protein [Aspergillus terreus NIH2624] &gt;gi|114190260|gb|EAU31960.1| predicted protein [Aspergillus terreus NIH2624]	0	gi|169774287|ref|XP_001821611.1|	6-hydroxy-D-nicotine oxidase [Aspergillus oryzae RIB40] &gt;gi|83769474|dbj|BAE59609.1| unnamed protein product [Aspergillus oryzae RIB40]	4.48112e-169	gi|238497199|ref|XP_002379835.1|	6-hydroxy-D-nicotine oxidase, putative [Aspergillus flavus NRRL3357] &gt;gi|220694715|gb|EED51059.1| 6-hydroxy-D-nicotine oxidase, putative [Aspergillus flavus NRRL3357]	4.48112e-169
ATEG_08023	2.60817	0.00839545	Oxidoreductase			gi|115433014|ref|XP_001216644.1|	conserved hypothetical protein [Aspergillus terreus NIH2624] &gt;gi|114189496|gb|EAU31196.1| conserved hypothetical protein [Aspergillus terreus NIH2624]	1.04434e-175	gi|557723896|dbj|GAD97351.1|	oxidoreductase, short chain dehydrogenase/reductase family protein [Byssochlamys spectabilis No. 5]	4.56972e-105	gi|119498787|ref|XP_001266151.1|	oxidoreductase, short chain dehydrogenase/reductase family [Neosartorya fischeri NRRL 181] &gt;gi|119414315|gb|EAW24254.1| oxidoreductase, short chain dehydrogenase/reductase family [Neosartorya fischeri NRRL 181]	4.64089e-99
ATEG_09073	-2.25709	2.15166e-05	Oxidoreductase			gi|115436982|ref|XP_001217695.1|	hypothetical protein ATEG_09073 [Aspergillus terreus NIH2624] &gt;gi|114188510|gb|EAU30210.1| hypothetical protein ATEG_09073 [Aspergillus terreus NIH2624]	0	gi|238483197|ref|XP_002372837.1|	N-ethylmaleimide reductase, putative [Aspergillus flavus NRRL3357] &gt;gi|220700887|gb|EED57225.1| N-ethylmaleimide reductase, putative [Aspergillus flavus NRRL3357]	6.68282e-153	gi|169766478|ref|XP_001817710.1|	NADH:flavin oxidoreductase/NADH oxidase family protein [Aspergillus oryzae RIB40] &gt;gi|83765565|dbj|BAE55708.1| unnamed protein product [Aspergillus oryzae RIB40] &gt;gi|391864696|gb|EIT73990.1| NADH flavin oxidoreductase/12-oxophytodienoate reductase [Aspergillus oryzae 3.042]	1.13992e-152
ATEG_09491	2.33065	9.48166e-05	Oxidoreductase	AA3	AA3_2	gi|115442612|ref|XP_001218113.1|	conserved hypothetical protein [Aspergillus terreus NIH2624] &gt;gi|114187982|gb|EAU29682.1| conserved hypothetical protein [Aspergillus terreus NIH2624]	9.0083e-149	gi|477537357|gb|ENH88808.1|	gmc oxidoreductase [Colletotrichum orbiculare MAFF 240422]	3.85252e-147	gi|530476731|gb|EQB56584.1|	GMC oxidoreductase [Colletotrichum gloeosporioides Cg-14]	3.47632e-145
ATEG_09993	5.36997	5.82345e-18	Oxidoreductase	AA3	AA3_1	gi|169775671|ref|XP_001822302.1|	cellobiose dehydrogenase [Aspergillus oryzae RIB40] &gt;gi|83771037|dbj|BAE61169.1| unnamed protein product [Aspergillus oryzae RIB40]	0	gi|391865241|gb|EIT74531.1|	cellobiose dehydrogenase [Aspergillus oryzae 3.042]	0	gi|238502313|ref|XP_002382390.1|	cellobiose dehydrogenase [Aspergillus flavus NRRL3357] &gt;gi|220691200|gb|EED47548.1| cellobiose dehydrogenase [Aspergillus flavus NRRL3357]	0
ATEG_01241	-1.47881	0.0100023	Oxidoreductase			gi|296812621|ref|XP_002846648.1|	FAD-dependent pyridine nucleotide-disulphide oxidoreductase [Arthroderma otae CBS 113480] &gt;gi|238841904|gb|EEQ31566.1| FAD-dependent pyridine nucleotide-disulphide oxidoreductase [Arthroderma otae CBS 113480]	6.88942e-157	gi|115384118|ref|XP_001208606.1|	conserved hypothetical protein [Aspergillus terreus NIH2624] &gt;gi|114196298|gb|EAU37998.1| conserved hypothetical protein [Aspergillus terreus NIH2624]	4.61622e-155	gi|539440212|gb|ERF75690.1|	hypothetical protein EPUS_01520 [Endocarpon pusillum Z07020]	6.43116e-135
ATEG_04734	-1.41387	0.0133593	Oxidoreductase			gi|115396546|ref|XP_001213912.1|	NADP-dependent alcohol dehydrogenase VI [Aspergillus terreus NIH2624] &gt;gi|114193481|gb|EAU35181.1| NADP-dependent alcohol dehydrogenase VI [Aspergillus terreus NIH2624]	0	gi|259486204|tpe|CBF83858.1|	TPA: oxidoreductase, zinc-binding (AFU_orthologue; AFUA_3G11900) [Aspergillus nidulans FGSC A4]	1.31582e-179	gi|169770849|ref|XP_001819894.1|	NADP-dependent alcohol dehydrogenase 6 [Aspergillus oryzae RIB40] &gt;gi|238486676|ref|XP_002374576.1| oxidoreductase, zinc-binding [Aspergillus flavus NRRL3357] &gt;gi|83767753|dbj|BAE57892.1| unnamed protein product [Aspergillus oryzae RIB40] &gt;gi|220699455|gb|EED55794.1| oxidoreductase, zinc-binding [Aspergillus flavus NRRL3357] &gt;gi|391867577|gb|EIT76823.1| alcohol dehydrogenase, class V …	9.24905e-178
ATEG_07045	1.31679	0.0218432	Oxidoreductase			gi|115386380|ref|XP_001209731.1|	conserved hypothetical protein [Aspergillus terreus NIH2624] &gt;gi|114190729|gb|EAU32429.1| conserved hypothetical protein [Aspergillus terreus NIH2624]	0	gi|121703760|ref|XP_001270144.1|	FAD dependent oxidoreductase, putative [Aspergillus clavatus NRRL 1] &gt;gi|119398288|gb|EAW08718.1| FAD dependent oxidoreductase, putative [Aspergillus clavatus NRRL 1]	0	gi|317148939|ref|XP_003190256.1|	fad NAD binding oxidoreductase [Aspergillus oryzae RIB40]	0
ATEG_06132	-1.4747	0.024027	Oxidoreductase			gi|115399442|ref|XP_001215310.1|	conserved hypothetical protein [Aspergillus terreus NIH2624] &gt;gi|114192193|gb|EAU33893.1| conserved hypothetical protein [Aspergillus terreus NIH2624]	0	gi|121714126|ref|XP_001274674.1|	FAD dependent oxidoreductase superfamily [Aspergillus clavatus NRRL 1] &gt;gi|119402827|gb|EAW13248.1| FAD dependent oxidoreductase superfamily [Aspergillus clavatus NRRL 1]	1.60153e-146	gi|70997015|ref|XP_753262.1|	FAD dependent oxidoreductase superfamily [Aspergillus fumigatus Af293] &gt;gi|66850898|gb|EAL91224.1| FAD dependent oxidoreductase superfamily [Aspergillus fumigatus Af293] &gt;gi|159127012|gb|EDP52128.1| FAD dependent oxidoreductase superfamily [Aspergillus fumigatus A1163]	1.14773e-144
ATEG_02050	-1.34581	0.025016	Oxidoreductase			gi|115387445|ref|XP_001211228.1|	conserved hypothetical protein [Aspergillus terreus NIH2624] &gt;gi|114195312|gb|EAU37012.1| conserved hypothetical protein [Aspergillus terreus NIH2624]	5.19177e-167	gi|238499823|ref|XP_002381146.1|	oxidoreductase, 2OG-Fe(II) oxygenase family, putative [Aspergillus flavus NRRL3357] &gt;gi|220692899|gb|EED49245.1| oxidoreductase, 2OG-Fe(II) oxygenase family, putative [Aspergillus flavus NRRL3357]	8.12848e-131	gi|119478879|ref|XP_001259473.1|	oxidoreductase, 2OG-Fe(II) oxygenase family, putative [Neosartorya fischeri NRRL 181] &gt;gi|119407627|gb|EAW17576.1| oxidoreductase, 2OG-Fe(II) oxygenase family, putative [Neosartorya fischeri NRRL 181]	1.82923e-127
ATEG_01574	-1.83758	0.0265313	Oxidoreductase			gi|115384784|ref|XP_001208939.1|	conserved hypothetical protein [Aspergillus terreus NIH2624] &gt;gi|114196631|gb|EAU38331.1| conserved hypothetical protein [Aspergillus terreus NIH2624]	1.14768e-165	gi|238484541|ref|XP_002373509.1|	alcohol dehydrogenase, putative [Aspergillus flavus NRRL3357] &gt;gi|220701559|gb|EED57897.1| alcohol dehydrogenase, putative [Aspergillus flavus NRRL3357]	2.43513e-140	gi|169767632|ref|XP_001818287.1|	quinone oxidoreductase [Aspergillus oryzae RIB40] &gt;gi|83766142|dbj|BAE56285.1| unnamed protein product [Aspergillus oryzae RIB40] &gt;gi|391873724|gb|EIT82737.1| alcohol dehydrogenase, class V [Aspergillus oryzae 3.042]	1.20295e-139
ATEG_07183	1.40233	0.0279904	Oxidoreductase			gi|115386656|ref|XP_001209869.1|	hypothetical protein ATEG_07183 [Aspergillus terreus NIH2624] &gt;gi|114190867|gb|EAU32567.1| hypothetical protein ATEG_07183 [Aspergillus terreus NIH2624]	0	gi|169778897|ref|XP_001823913.1|	hypothetical protein AOR_1_278094 [Aspergillus oryzae RIB40] &gt;gi|238499483|ref|XP_002380976.1| FMN dependent dehydrogenase, putative [Aspergillus flavus NRRL3357] &gt;gi|83772652|dbj|BAE62780.1| unnamed protein product [Aspergillus oryzae RIB40] &gt;gi|220692729|gb|EED49075.1| FMN dependent dehydrogenase, putative [Aspergillus flavus NRRL3357]	1.46861e-159	gi|119467314|ref|XP_001257463.1|	oxidoreductase [Neosartorya fischeri NRRL 181] &gt;gi|119405615|gb|EAW15566.1| oxidoreductase [Neosartorya fischeri NRRL 181]	9.47367e-159
ATEG_07324	-1.40708	0.0560751	Oxidoreductase			gi|115386938|ref|XP_001210010.1|	predicted protein [Aspergillus terreus NIH2624] &gt;gi|114191008|gb|EAU32708.1| predicted protein [Aspergillus terreus NIH2624]	0	gi|242817207|ref|XP_002486907.1|	cytochrome P450, putative [Talaromyces stipitatus ATCC 10500] &gt;gi|218713372|gb|EED12796.1| cytochrome P450, putative [Talaromyces stipitatus ATCC 10500]	4.09784e-175	gi|121704467|ref|XP_001270497.1|	Cytochrome P450 oxidoreductase, putative [Aspergillus clavatus NRRL 1] &gt;gi|119398642|gb|EAW09071.1| Cytochrome P450 oxidoreductase, putative [Aspergillus clavatus NRRL 1]	2.10459e-171
ATEG_05951	-1.63302	0.0684652	Oxidoreductase			gi|115399080|ref|XP_001215129.1|	hypothetical protein ATEG_05951 [Aspergillus terreus NIH2624] &gt;gi|1653970|emb|CAA70218.1| fructosyl amino acid oxidase [Aspergillus terreus] &gt;gi|114192012|gb|EAU33712.1| hypothetical protein ATEG_05951 [Aspergillus terreus NIH2624]	0	gi|391865838|gb|EIT75117.1|	FAD-dependent oxidoreductase [Aspergillus oryzae 3.042]	0	gi|169772807|ref|XP_001820872.1|	fructosyl amine:oxygen oxidoreductase [Aspergillus oryzae RIB40] &gt;gi|83768733|dbj|BAE58870.1| unnamed protein product [Aspergillus oryzae RIB40]	0
ATEG_02270	-0.967719	0.093905	Oxidoreductase			gi|115387885|ref|XP_001211448.1|	conserved hypothetical protein [Aspergillus terreus NIH2624] &gt;gi|114195532|gb|EAU37232.1| conserved hypothetical protein [Aspergillus terreus NIH2624]	0	gi|317147956|ref|XP_001822405.2|	FAD dependent oxidoreductase [Aspergillus oryzae RIB40]	2.24886e-149	gi|238502531|ref|XP_002382499.1|	N,N-dimethylglycine oxidase [Aspergillus flavus NRRL3357] &gt;gi|220691309|gb|EED47657.1| N,N-dimethylglycine oxidase [Aspergillus flavus NRRL3357]	5.00995e-149
ATEG_05064	-1.03308	0.101358	Oxidoreductase			gi|115397301|ref|XP_001214242.1|	NADPH--cytochrome P450 reductase [Aspergillus terreus NIH2624] &gt;gi|121738328|sp|Q0CMM0.1|NCPR_ASPTN RecName: Full=NADPH--cytochrome P450 reductase; Short=CPR; Short=P450R &gt;gi|114192433|gb|EAU34133.1| NADPH--cytochrome P450 reductase [Aspergillus terreus NIH2624]	0	gi|169773183|ref|XP_001821060.1|	NADPH--cytochrome P450 reductase [Aspergillus oryzae RIB40] &gt;gi|238491134|ref|XP_002376804.1| NADPH cytochrome P450 reductase (CprA), putative [Aspergillus flavus NRRL3357] &gt;gi|121802949|sp|Q2UHA7.1|NCPR_ASPOR RecName: Full=NADPH--cytochrome P450 reductase; Short=CPR; Short=P450R &gt;gi|83768921|dbj|BAE59058.1| unnamed protein product [Aspergillus oryzae RIB40] &gt;gi|220697217|gb|EED53558.…	0	gi|67516627|ref|XP_658199.1|	NCPR_ASPNG NADPH-cytochrome P450 reductase (CPR) (P450R) [Aspergillus nidulans FGSC A4] &gt;gi|74598851|sp|Q5BFT5.1|NCPR_EMENI RecName: Full=NADPH--cytochrome P450 reductase; Short=CPR; Short=P450R &gt;gi|40747538|gb|EAA66694.1| NCPR_ASPNG NADPH-cytochrome P450 reductase (CPR) (P450R) [Aspergillus nidulans FGSC A4] &gt;gi|259489137|tpe|CBF89160.1| TPA: NADPH--cytochrome P450 reductase (Eurofung) …	0
ATEG_00195	1.44289	0.152656	Oxidoreductase			gi|115491307|ref|XP_001210281.1|	hypothetical protein ATEG_00195 [Aspergillus terreus NIH2624] &gt;gi|114197141|gb|EAU38841.1| hypothetical protein ATEG_00195 [Aspergillus terreus NIH2624]	2.20414e-180	gi|121702005|ref|XP_001269267.1|	glycerol dehydrogenase Gcy1, putative [Aspergillus clavatus NRRL 1] &gt;gi|119397410|gb|EAW07841.1| glycerol dehydrogenase Gcy1, putative [Aspergillus clavatus NRRL 1]	1.1041e-147	gi|358372972|dbj|GAA89573.1|	conserved aldo-keto oxidoreductase, NADPH-dependent [Aspergillus kawachii IFO 4308]	1.03341e-145
ATEG_06630	-0.840005	0.230772	Oxidoreductase			gi|115400439|ref|XP_001215808.1|	NADH-ubiquinone oxidoreductase 30.4 kDa subunit, mitochondrial precursor [Aspergillus terreus NIH2624] &gt;gi|114191474|gb|EAU33174.1| NADH-ubiquinone oxidoreductase 30.4 kDa subunit, mitochondrial precursor [Aspergillus terreus NIH2624]	0	gi|238501634|ref|XP_002382051.1|	NADH-ubiquinone oxidoreductase 304 kDa subunit precursor [Aspergillus flavus NRRL3357] &gt;gi|220692288|gb|EED48635.1| NADH-ubiquinone oxidoreductase 304 kDa subunit precursor [Aspergillus flavus NRRL3357]	6.94083e-118	gi|70991843|ref|XP_750770.1|	NADH-ubiquinone oxidoreductase 304 kDa subunit precursor [Aspergillus fumigatus Af293] &gt;gi|66848403|gb|EAL88732.1| NADH-ubiquinone oxidoreductase 304 kDa subunit precursor [Aspergillus fumigatus Af293] &gt;gi|159124332|gb|EDP49450.1| NADH-ubiquinone oxidoreductase 304 kDa subunit precursor [Aspergillus fumigatus A1163]	6.94083e-118
ATEG_00021	-0.722979	0.26005	Oxidoreductase			gi|115490959|ref|XP_001210107.1|	hypothetical protein ATEG_00021 [Aspergillus terreus NIH2624] &gt;gi|114196967|gb|EAU38667.1| hypothetical protein ATEG_00021 [Aspergillus terreus NIH2624]	0	gi|70983378|ref|XP_747216.1|	choline oxidase (CodA) [Aspergillus fumigatus Af293] &gt;gi|66844842|gb|EAL85178.1| choline oxidase (CodA), putative [Aspergillus fumigatus Af293] &gt;gi|159123779|gb|EDP48898.1| choline oxidase (CodA), putative [Aspergillus fumigatus A1163]	0	gi|119484104|ref|XP_001261955.1|	GMC oxidoreductase, putative [Neosartorya fischeri NRRL 181] &gt;gi|119410111|gb|EAW20058.1| GMC oxidoreductase, putative [Neosartorya fischeri NRRL 181]	0
ATEG_01215	-0.872181	0.261282	Oxidoreductase			gi|115384066|ref|XP_001208580.1|	predicted protein [Aspergillus terreus NIH2624] &gt;gi|114196272|gb|EAU37972.1| predicted protein [Aspergillus terreus NIH2624]	0	gi|557724828|dbj|GAD96470.1|	predicted protein [Byssochlamys spectabilis No. 5]	1.45471e-113	gi|70985890|ref|XP_748450.1|	AMID-like mitochondrial oxidoreductase [Aspergillus fumigatus Af293] &gt;gi|66846079|gb|EAL86412.1| AMID-like mitochondrial oxidoreductase, putative [Aspergillus fumigatus Af293] &gt;gi|159128413|gb|EDP53528.1| AMID-like mitochondrial oxidoreductase, putative [Aspergillus fumigatus A1163]	6.1118e-112
ATEG_00394	-0.789167	0.271845	Oxidoreductase			gi|115491705|ref|XP_001210480.1|	hypothetical protein ATEG_00394 [Aspergillus terreus NIH2624] &gt;gi|114197340|gb|EAU39040.1| hypothetical protein ATEG_00394 [Aspergillus terreus NIH2624]	0	gi|70995614|ref|XP_752562.1|	alternative NADH-dehydrogenase [Aspergillus fumigatus Af293] &gt;gi|66850197|gb|EAL90524.1| alternative NADH-dehydrogenase [Aspergillus fumigatus Af293] &gt;gi|159131317|gb|EDP56430.1| alternative NADH-dehydrogenase [Aspergillus fumigatus A1163]	0	gi|41581271|emb|CAE47920.1|	pyridine nucleotide-disulphide oxidoreductase family protein, putative [Aspergillus fumigatus]	0
ATEG_05236	-0.756419	0.275026	Oxidoreductase			gi|115397645|ref|XP_001214414.1|	hypothetical protein ATEG_05236 [Aspergillus terreus NIH2624] &gt;gi|114192605|gb|EAU34305.1| hypothetical protein ATEG_05236 [Aspergillus terreus NIH2624]	0	gi|70996344|ref|XP_752927.1|	oxidoreductase, zinc-binding dehydrogenase family [Aspergillus fumigatus Af293] &gt;gi|66850562|gb|EAL90889.1| oxidoreductase, zinc-binding dehydrogenase family, putative [Aspergillus fumigatus Af293] &gt;gi|159131681|gb|EDP56794.1| oxidoreductase, zinc-binding dehydrogenase family, putative [Aspergillus fumigatus A1163]	2.96527e-176	gi|119494755|ref|XP_001264189.1|	oxidoreductase, zinc-binding dehydrogenase family, putative [Neosartorya fischeri NRRL 181] &gt;gi|119412351|gb|EAW22292.1| oxidoreductase, zinc-binding dehydrogenase family, putative [Neosartorya fischeri NRRL 181]	2.12506e-174
ATEG_03315	-0.723107	0.28371	Oxidoreductase			gi|115389976|ref|XP_001212493.1|	NADH-ubiquinone oxidoreductase 40 kDa subunit, mitochondrial precursor [Aspergillus terreus NIH2624] &gt;gi|114194889|gb|EAU36589.1| NADH-ubiquinone oxidoreductase 40 kDa subunit, mitochondrial precursor [Aspergillus terreus NIH2624]	1.78462e-150	gi|358371340|dbj|GAA87948.1|	NADH-ubiquinone oxidoreductase 39 kDa subunit [Aspergillus kawachii IFO 4308]	1.11594e-134	gi|317030711|ref|XP_001393173.2|	NADH-ubiquinone oxidoreductase subunit [Aspergillus niger CBS 513.88] &gt;gi|350630138|gb|EHA18511.1| hypothetical protein ASPNIDRAFT_207707 [Aspergillus niger ATCC 1015]	5.48622e-134
ATEG_07710	-1.43269	0.293188	Oxidoreductase			gi|115401486|ref|XP_001216331.1|	hypothetical protein ATEG_07710 [Aspergillus terreus NIH2624] &gt;gi|114190272|gb|EAU31972.1| hypothetical protein ATEG_07710 [Aspergillus terreus NIH2624]	1.12492e-131	gi|238496035|ref|XP_002379253.1|	oxidoreductase, short chain dehydrogenase/reductase family [Aspergillus flavus NRRL3357] &gt;gi|220694133|gb|EED50477.1| oxidoreductase, short chain dehydrogenase/reductase family [Aspergillus flavus NRRL3357]	6.7196e-120	gi|391872981|gb|EIT82056.1|	putative dehydrogenase [Aspergillus oryzae 3.042]	3.2994e-119
ATEG_09301	-1.34405	0.294511	Oxidoreductase			gi|115437878|ref|XP_001217923.1|	conserved hypothetical protein [Aspergillus terreus NIH2624] &gt;gi|114188738|gb|EAU30438.1| conserved hypothetical protein [Aspergillus terreus NIH2624]	0	gi|358376353|dbj|GAA92913.1|	NAD binding Rossmann fold oxidoreductase [Aspergillus kawachii IFO 4308]	9.40474e-169	gi|145253475|ref|XP_001398250.1|	NAD binding Rossmann fold oxidoreductase [Aspergillus niger CBS 513.88] &gt;gi|134083816|emb|CAK47149.1| unnamed protein product [Aspergillus niger] &gt;gi|350633939|gb|EHA22303.1| hypothetical protein ASPNIDRAFT_54874 [Aspergillus niger ATCC 1015]	2.72241e-168
ATEG_04970	0.79764	0.31886	Oxidoreductase			gi|115397113|ref|XP_001214148.1|	conserved hypothetical protein [Aspergillus terreus NIH2624] &gt;gi|114192339|gb|EAU34039.1| conserved hypothetical protein [Aspergillus terreus NIH2624]	6.04776e-135	gi|67524711|ref|XP_660417.1|	hypothetical protein AN2813.2 [Aspergillus nidulans FGSC A4] &gt;gi|40743732|gb|EAA62919.1| hypothetical protein AN2813.2 [Aspergillus nidulans FGSC A4] &gt;gi|259486262|tpe|CBF83961.1| TPA: oxidoreductase, short-chain dehydrogenase/reductase family (AFU_orthologue; AFUA_2G04560) [Aspergillus nidulans FGSC A4]	6.72595e-112	gi|425765955|gb|EKV04595.1|	Oxidoreductase, short-chain dehydrogenase/reductase family [Penicillium digitatum Pd1] &gt;gi|425766915|gb|EKV05506.1| Oxidoreductase, short-chain dehydrogenase/reductase family [Penicillium digitatum PHI26]	5.33445e-98
ATEG_01513	-0.676328	0.319769	Oxidoreductase			gi|115384662|ref|XP_001208878.1|	conserved hypothetical protein [Aspergillus terreus NIH2624] &gt;gi|114196570|gb|EAU38270.1| conserved hypothetical protein [Aspergillus terreus NIH2624]	1.03872e-117	gi|169783458|ref|XP_001826191.1|	NADH-ubiquinone oxidoreductase subunit [Aspergillus oryzae RIB40] &gt;gi|238493253|ref|XP_002377863.1| NADH-ubiquinone oxidoreductase 299 kDa subunit, putative [Aspergillus flavus NRRL3357] &gt;gi|83774935|dbj|BAE65058.1| unnamed protein product [Aspergillus oryzae RIB40] &gt;gi|220696357|gb|EED52699.1| NADH-ubiquinone oxidoreductase 299 kDa subunit, putative [Aspergillus flavus NRRL3357] &gt;gi|…	1.00708e-97	gi|67539602|ref|XP_663575.1|	hypothetical protein AN5971.2 [Aspergillus nidulans FGSC A4] &gt;gi|40738530|gb|EAA57720.1| hypothetical protein AN5971.2 [Aspergillus nidulans FGSC A4] &gt;gi|259479848|tpe|CBF70447.1| TPA: NADH-ubiquinone oxidoreductase 299 kDa subunit, putative (AFU_orthologue; AFUA_2G10600) [Aspergillus nidulans FGSC A4]	9.25359e-96
ATEG_08738	-1.0273	0.336789	Oxidoreductase			gi|115402495|ref|XP_001217324.1|	conserved hypothetical protein [Aspergillus terreus NIH2624] &gt;gi|114189170|gb|EAU30870.1| conserved hypothetical protein [Aspergillus terreus NIH2624]	0	gi|71000477|ref|XP_754924.1|	oxidoreductase, FAD-binding [Aspergillus fumigatus Af293] &gt;gi|66852561|gb|EAL92886.1| oxidoreductase, FAD-binding [Aspergillus fumigatus Af293] &gt;gi|159127937|gb|EDP53052.1| oxidoreductase, FAD-binding [Aspergillus fumigatus A1163]	0	gi|119493027|ref|XP_001263769.1|	oxidoreductase, FAD-binding [Neosartorya fischeri NRRL 181] &gt;gi|119411929|gb|EAW21872.1| oxidoreductase, FAD-binding [Neosartorya fischeri NRRL 181]	0
ATEG_06672	-0.65579	0.343746	Oxidoreductase			gi|115400523|ref|XP_001215850.1|	hypothetical protein ATEG_06672 [Aspergillus terreus NIH2624] &gt;gi|114191516|gb|EAU33216.1| hypothetical protein ATEG_06672 [Aspergillus terreus NIH2624]	1.18843e-107	gi|238501710|ref|XP_002382089.1|	oxidoreductase, short-chain dehydrogenase/reductase family [Aspergillus flavus NRRL3357] &gt;gi|220692326|gb|EED48673.1| oxidoreductase, short-chain dehydrogenase/reductase family [Aspergillus flavus NRRL3357]	1.19395e-91	gi|169769258|ref|XP_001819099.1|	oxidoreductase, short-chain dehydrogenase/reductase family [Aspergillus oryzae RIB40] &gt;gi|83766957|dbj|BAE57097.1| unnamed protein product [Aspergillus oryzae RIB40] &gt;gi|391863801|gb|EIT73100.1| dehydrogenase with different specificitie [Aspergillus oryzae 3.042]	7.73897e-91
ATEG_07843	-0.709961	0.344509	Oxidoreductase			gi|115401752|ref|XP_001216464.1|	monothiol glutaredoxin-4 [Aspergillus terreus NIH2624] &gt;gi|114190405|gb|EAU32105.1| monothiol glutaredoxin-4 [Aspergillus terreus NIH2624]	3.84337e-125	gi|83770462|dbj|BAE60595.1|	unnamed protein product [Aspergillus oryzae RIB40]	2.08558e-107	gi|145250693|ref|XP_001396860.1|	hydroperoxide and superoxide-radical responsive glutathione-dependent oxidoreductase [Aspergillus niger CBS 513.88] &gt;gi|134082382|emb|CAK42397.1| unnamed protein product [Aspergillus niger] &gt;gi|350636286|gb|EHA24646.1| hypothetical protein ASPNIDRAFT_210193 [Aspergillus niger ATCC 1015]	8.33167e-104
ATEG_00729	-1.55512	0.389239	Oxidoreductase			gi|115492375|ref|XP_001210815.1|	conserved hypothetical protein [Aspergillus terreus NIH2624] &gt;gi|114197675|gb|EAU39375.1| conserved hypothetical protein [Aspergillus terreus NIH2624]	0	gi|317144688|ref|XP_001820295.2|	FAD binding domain protein [Aspergillus oryzae RIB40] &gt;gi|391866975|gb|EIT76240.1| NADP/FAD dependent oxidoreductase [Aspergillus oryzae 3.042]	0	gi|121707602|ref|XP_001271886.1|	FAD binding domain protein [Aspergillus clavatus NRRL 1] &gt;gi|119400034|gb|EAW10460.1| FAD binding domain protein [Aspergillus clavatus NRRL 1]	0
ATEG_01355	-0.610732	0.389239	Oxidoreductase			gi|115384346|ref|XP_001208720.1|	NADH-ubiquinone oxidoreductase 49 kDa subunit, mitochondrial precursor [Aspergillus terreus NIH2624] &gt;gi|114196412|gb|EAU38112.1| NADH-ubiquinone oxidoreductase 49 kDa subunit, mitochondrial precursor [Aspergillus terreus NIH2624]	0	gi|317146852|ref|XP_001821713.2|	NADH-ubiquinone oxidoreductase subunit [Aspergillus oryzae RIB40]	0	gi|358365561|dbj|GAA82183.1|	NADH-ubiquinone oxidoreductase 49 kDa subunit [Aspergillus kawachii IFO 4308]	0
ATEG_08121	-0.589005	0.435102	Oxidoreductase			gi|115433210|ref|XP_001216742.1|	conserved hypothetical protein [Aspergillus terreus NIH2624] &gt;gi|114189594|gb|EAU31294.1| conserved hypothetical protein [Aspergillus terreus NIH2624]	0	gi|317149160|ref|XP_001823181.2|	FAD binding oxidoreductase [Aspergillus oryzae RIB40] &gt;gi|391871293|gb|EIT80453.1| FAD/FMN-containing dehydrogenase [Aspergillus oryzae 3.042]	1.44041e-158	gi|83771918|dbj|BAE62048.1|	unnamed protein product [Aspergillus oryzae RIB40]	2.81765e-146
ATEG_03294	-0.528359	0.449192	Oxidoreductase			gi|115389934|ref|XP_001212472.1|	conserved hypothetical protein [Aspergillus terreus NIH2624] &gt;gi|114194868|gb|EAU36568.1| conserved hypothetical protein [Aspergillus terreus NIH2624]	1.26107e-123	gi|317138122|ref|XP_003189018.1|	NADH-ubiquinone oxidoreductase [Aspergillus oryzae RIB40]	6.34635e-75	gi|238504316|ref|XP_002383389.1|	NADH-ubiquinone oxidoreductase 213 kDa subunit [Aspergillus flavus NRRL3357] &gt;gi|220690860|gb|EED47209.1| NADH-ubiquinone oxidoreductase 213 kDa subunit [Aspergillus flavus NRRL3357]	6.34635e-75
ATEG_02769	-0.575206	0.473917	Oxidoreductase			gi|121714255|ref|XP_001274738.1|	NADH-ubiquinone oxidoreductase 21 kDa subunit, putative [Aspergillus clavatus NRRL 1] &gt;gi|119402892|gb|EAW13312.1| NADH-ubiquinone oxidoreductase 21 kDa subunit, putative [Aspergillus clavatus NRRL 1]	1.34228e-47	gi|358370657|dbj|GAA87268.1|	NADH-ubiquinone oxidoreductase 21 kDa subunit [Aspergillus kawachii IFO 4308]	2.27272e-47	gi|145248592|ref|XP_001400635.1|	NADH-ubiquinone oxidoreductase subunit [Aspergillus niger CBS 513.88] &gt;gi|134081302|emb|CAK41805.1| unnamed protein product [Aspergillus niger] &gt;gi|350639168|gb|EHA27522.1| hypothetical protein ASPNIDRAFT_201294 [Aspergillus niger ATCC 1015]	2.27272e-47
ATEG_07974	-0.496526	0.483251	Oxidoreductase			gi|115432916|ref|XP_001216595.1|	NADH-ubiquinone oxidoreductase 78 kDa subunit, mitochondrial precursor [Aspergillus terreus NIH2624] &gt;gi|114189447|gb|EAU31147.1| NADH-ubiquinone oxidoreductase 78 kDa subunit, mitochondrial precursor [Aspergillus terreus NIH2624]	0	gi|83771523|dbj|BAE61655.1|	unnamed protein product [Aspergillus oryzae RIB40]	0	gi|358371543|dbj|GAA88150.1|	NADH-ubiquinone oxidoreductase, subunit G [Aspergillus kawachii IFO 4308]	0
ATEG_06734	0.461175	0.495904	Oxidoreductase			gi|115400647|ref|XP_001215912.1|	hypothetical protein ATEG_06734 [Aspergillus terreus NIH2624] &gt;gi|114191578|gb|EAU33278.1| hypothetical protein ATEG_06734 [Aspergillus terreus NIH2624]	0	gi|169769372|ref|XP_001819156.1|	NADH-ubiquinone oxidoreductase subunit [Aspergillus oryzae RIB40] &gt;gi|83767014|dbj|BAE57154.1| unnamed protein product [Aspergillus oryzae RIB40] &gt;gi|391863936|gb|EIT73235.1| NADH-dehydrogenase [Aspergillus oryzae 3.042]	0	gi|238501840|ref|XP_002382154.1|	NADH-ubiquinone oxidoreductase 64 kDa subunit, putative [Aspergillus flavus NRRL3357] &gt;gi|220692391|gb|EED48738.1| NADH-ubiquinone oxidoreductase 64 kDa subunit, putative [Aspergillus flavus NRRL3357]	0
ATEG_04541	0.697616	0.521092	Oxidoreductase			gi|115396160|ref|XP_001213719.1|	electron transfer flavoprotein-ubiquinone oxidoreductase, mitochondrial precursor [Aspergillus terreus NIH2624] &gt;gi|114193288|gb|EAU34988.1| electron transfer flavoprotein-ubiquinone oxidoreductase, mitochondrial precursor [Aspergillus terreus NIH2624]	0	gi|169770489|ref|XP_001819714.1|	electron-transferring-flavoprotein dehydrogenase [Aspergillus oryzae RIB40] &gt;gi|83767573|dbj|BAE57712.1| unnamed protein product [Aspergillus oryzae RIB40] &gt;gi|391867593|gb|EIT76839.1| electron transfer flavoprotein ubiquinone oxidoreductase [Aspergillus oryzae 3.042]	0	gi|238487094|ref|XP_002374785.1|	electron transfer flavoprotein-ubiquinone oxidoreductase [Aspergillus flavus NRRL3357] &gt;gi|220699664|gb|EED56003.1| electron transfer flavoprotein-ubiquinone oxidoreductase [Aspergillus flavus NRRL3357]	0
ATEG_00410	-0.488466	0.524331	Oxidoreductase			gi|115491737|ref|XP_001210496.1|	hypothetical protein ATEG_00410 [Aspergillus terreus NIH2624] &gt;gi|114197356|gb|EAU39056.1| hypothetical protein ATEG_00410 [Aspergillus terreus NIH2624]	1.23969e-23	gi|238498132|ref|XP_002380301.1|	NADH-ubiquinone oxidoreductase 14 kDa subunit, putative [Aspergillus flavus NRRL3357] &gt;gi|317142065|ref|XP_003189407.1| NADH-ubiquinone oxidoreductase subunit [Aspergillus oryzae RIB40] &gt;gi|220693575|gb|EED49920.1| NADH-ubiquinone oxidoreductase 14 kDa subunit, putative [Aspergillus flavus NRRL3357]	1.37064e-22	gi|259488614|tpe|CBF88192.1|	TPA: NADH-ubiquinone oxidoreductase 14 kDa subunit, putative (AFU_orthologue; AFUA_1G12110) [Aspergillus nidulans FGSC A4]	2.04815e-18
ATEG_07329	-1.38922	0.527755	Oxidoreductase			gi|115386948|ref|XP_001210015.1|	conserved hypothetical protein [Aspergillus terreus NIH2624] &gt;gi|114191013|gb|EAU32713.1| conserved hypothetical protein [Aspergillus terreus NIH2624]	4.8718e-141	gi|350637046|gb|EHA25404.1|	hypothetical protein ASPNIDRAFT_42240 [Aspergillus niger ATCC 1015]	8.25485e-63	gi|169771935|ref|XP_001820437.1|	short chain oxidoreductase (CsgA) [Aspergillus oryzae RIB40] &gt;gi|83768296|dbj|BAE58435.1| unnamed protein product [Aspergillus oryzae RIB40] &gt;gi|391874669|gb|EIT83514.1| short chain oxidoreductase [Aspergillus oryzae 3.042]	1.99237e-56
ATEG_06829	-0.48117	0.528253	Oxidoreductase			gi|115400837|ref|XP_001216007.1|	NADH-ubiquinone oxidoreductase 21.3 kDa subunit [Aspergillus terreus NIH2624] &gt;gi|114191673|gb|EAU33373.1| NADH-ubiquinone oxidoreductase 21.3 kDa subunit [Aspergillus terreus NIH2624]	2.7882e-92	gi|67528188|ref|XP_661904.1|	hypothetical protein AN4300.2 [Aspergillus nidulans FGSC A4] &gt;gi|40740850|gb|EAA60040.1| hypothetical protein AN4300.2 [Aspergillus nidulans FGSC A4] &gt;gi|259482897|tpe|CBF77811.1| TPA: NADH-ubiquinone oxidoreductase 21 kDa subunit, putative (AFU_orthologue; AFUA_4G05910) [Aspergillus nidulans FGSC A4]	7.87576e-79	gi|121706434|ref|XP_001271479.1|	NADH-ubiquinone oxidoreductase 21 kDa subunit, putative [Aspergillus clavatus NRRL 1] &gt;gi|119399627|gb|EAW10053.1| NADH-ubiquinone oxidoreductase 21 kDa subunit, putative [Aspergillus clavatus NRRL 1]	1.93987e-77
ATEG_08292	-0.478302	0.528815	Oxidoreductase			gi|557722585|dbj|GAD98615.1|	quinone oxidoreductase [Byssochlamys spectabilis No. 5]	5.87268e-103	gi|115433552|ref|XP_001216913.1|	conserved hypothetical protein [Aspergillus terreus NIH2624] &gt;gi|114189765|gb|EAU31465.1| conserved hypothetical protein [Aspergillus terreus NIH2624]	6.42996e-99	gi|342877978|gb|EGU79391.1|	hypothetical protein FOXB_10067 [Fusarium oxysporum Fo5176]	2.25221e-92
ATEG_06833	-0.500364	0.536644	Oxidoreductase			gi|115400845|ref|XP_001216011.1|	NADH-ubiquinone oxidoreductase 19.3 kDa subunit, mitochondrial precursor [Aspergillus terreus NIH2624] &gt;gi|114191677|gb|EAU33377.1| NADH-ubiquinone oxidoreductase 19.3 kDa subunit, mitochondrial precursor [Aspergillus terreus NIH2624]	1.00663e-137	gi|358365899|dbj|GAA82520.1|	NADH-ubiquinone oxidoreductase 19.3 kDa subunit, mitochondrial precursor [Aspergillus kawachii IFO 4308]	2.38961e-92	gi|145256397|ref|XP_001401369.1|	NADH-ubiquinone oxidoreductase subunit [Aspergillus niger CBS 513.88] &gt;gi|134058270|emb|CAK38461.1| unnamed protein product [Aspergillus niger] &gt;gi|350631952|gb|EHA20320.1| hypothetical protein ASPNIDRAFT_54674 [Aspergillus niger ATCC 1015]	2.38961e-92
ATEG_01594	-0.417813	0.569473	Oxidoreductase			gi|115384824|ref|XP_001208959.1|	conserved hypothetical protein [Aspergillus terreus NIH2624] &gt;gi|114196651|gb|EAU38351.1| conserved hypothetical protein [Aspergillus terreus NIH2624]	2.44695e-45	gi|169767694|ref|XP_001818318.1|	NADH-ubiquinone oxidoreductase subunit GRIM-19 [Aspergillus oryzae RIB40] &gt;gi|238484607|ref|XP_002373542.1| NADH-ubiquinone oxidoreductase subunit GRIM-19, putative [Aspergillus flavus NRRL3357] &gt;gi|83766173|dbj|BAE56316.1| unnamed protein product [Aspergillus oryzae RIB40] &gt;gi|220701592|gb|EED57930.1| NADH-ubiquinone oxidoreductase subunit GRIM-19, putative [Aspergillus flavus NRRL3357]…	2.53986e-38	gi|119492248|ref|XP_001263563.1|	NADH-ubiquinone oxidoreductase subunit GRIM-19, putative [Neosartorya fischeri NRRL 181] &gt;gi|119411723|gb|EAW21666.1| NADH-ubiquinone oxidoreductase subunit GRIM-19, putative [Neosartorya fischeri NRRL 181]	1.61971e-37
ATEG_02961	-0.42565	0.569473	Oxidoreductase			gi|70991122|ref|XP_750410.1|	NADH-quinone oxidoreductase, 23 kDa subunit [Aspergillus fumigatus Af293] &gt;gi|66848042|gb|EAL88372.1| NADH-quinone oxidoreductase, 23 kDa subunit, putative [Aspergillus fumigatus Af293] &gt;gi|159130884|gb|EDP55997.1| NADH-quinone oxidoreductase, 23 kDa subunit, putative [Aspergillus fumigatus A1163]	1.154e-97	gi|425769176|gb|EKV07677.1|	NADH-quinone oxidoreductase, 23 kDa subunit, putative [Penicillium digitatum Pd1] &gt;gi|425770734|gb|EKV09198.1| NADH-quinone oxidoreductase, 23 kDa subunit, putative [Penicillium digitatum PHI26]	3.26222e-94	gi|258576549|ref|XP_002542456.1|	NADH-ubiquinone oxidoreductase 23 kDa subunit [Uncinocarpus reesii 1704] &gt;gi|237902722|gb|EEP77123.1| NADH-ubiquinone oxidoreductase 23 kDa subunit [Uncinocarpus reesii 1704]	1.07792e-88
ATEG_09864	-0.41519	0.57253	Oxidoreductase			gi|169783796|ref|XP_001826360.1|	NADH-ubiquinone oxidoreductase subunit [Aspergillus oryzae RIB40] &gt;gi|238493623|ref|XP_002378048.1| NADH-ubiquinone dehydrogenase 24 kDa subunit, putative [Aspergillus flavus NRRL3357] &gt;gi|83775104|dbj|BAE65227.1| unnamed protein product [Aspergillus oryzae RIB40] &gt;gi|220696542|gb|EED52884.1| NADH-ubiquinone dehydrogenase 24 kDa subunit, putative [Aspergillus flavus NRRL3357]	7.20217e-120	gi|391869396|gb|EIT78594.1|	ubiquinone oxidoreductase, NDUFV2/24 kD subunit [Aspergillus oryzae 3.042]	7.89907e-119	gi|121698878|ref|XP_001267836.1|	NADH-ubiquinone dehydrogenase 24 kDa subunit, putative [Aspergillus clavatus NRRL 1] &gt;gi|119395978|gb|EAW06410.1| NADH-ubiquinone dehydrogenase 24 kDa subunit, putative [Aspergillus clavatus NRRL 1]	1.03078e-118
ATEG_00428	-0.43521	0.573753	Oxidoreductase			gi|19309408|emb|CAD27307.1|	possible NADH-ubiquinone oxidoreductase [Aspergillus fumigatus] &gt;gi|41581306|emb|CAE47955.1| NADH-ubiquinone oxidoreductase, putative [Aspergillus fumigatus]	4.09041e-65	gi|425767499|gb|EKV06068.1|	NADH-ubiquinone oxidoreductase 19 kDa subunit, putative [Penicillium digitatum PHI26] &gt;gi|425780414|gb|EKV18421.1| NADH-ubiquinone oxidoreductase 19 kDa subunit, putative [Penicillium digitatum Pd1]	6.93602e-65	gi|121701529|ref|XP_001269029.1|	NADH-ubiquinone oxidoreductase 19 kDa subunit, putative [Aspergillus clavatus NRRL 1] &gt;gi|119397172|gb|EAW07603.1| NADH-ubiquinone oxidoreductase 19 kDa subunit, putative [Aspergillus clavatus NRRL 1]	1.17611e-64
ATEG_09826	-0.442968	0.581035	Oxidoreductase			gi|115443282|ref|XP_001218448.1|	hypothetical protein ATEG_09826 [Aspergillus terreus NIH2624] &gt;gi|114188317|gb|EAU30017.1| hypothetical protein ATEG_09826 [Aspergillus terreus NIH2624]	1.37928e-101	gi|169771813|ref|XP_001820376.1|	lactobacillus shifted protein [Aspergillus oryzae RIB40] &gt;gi|238485588|ref|XP_002374032.1| NADH-ubiquinone oxidoreductase [Aspergillus flavus NRRL3357] &gt;gi|83768235|dbj|BAE58374.1| unnamed protein product [Aspergillus oryzae RIB40] &gt;gi|220698911|gb|EED55250.1| NADH-ubiquinone oxidoreductase [Aspergillus flavus NRRL3357]	2.88249e-84	gi|391874786|gb|EIT83631.1|	lactobacillus shifted protein [Aspergillus oryzae 3.042]	2.88249e-84
ATEG_02127	-0.410296	0.582982	Oxidoreductase			gi|115387599|ref|XP_001211305.1|	hypothetical protein ATEG_02127 [Aspergillus terreus NIH2624] &gt;gi|114195389|gb|EAU37089.1| hypothetical protein ATEG_02127 [Aspergillus terreus NIH2624]	7.48296e-174	gi|119479043|ref|XP_001259550.1|	quinone oxidoreductase, putative [Neosartorya fischeri NRRL 181] &gt;gi|119407704|gb|EAW17653.1| quinone oxidoreductase, putative [Neosartorya fischeri NRRL 181]	1.67673e-156	gi|70997521|ref|XP_753506.1|	quinone oxidoreductase [Aspergillus fumigatus Af293] &gt;gi|66851142|gb|EAL91468.1| quinone oxidoreductase, putative [Aspergillus fumigatus Af293] &gt;gi|159126764|gb|EDP51880.1| quinone oxidoreductase, putative [Aspergillus fumigatus A1163]	2.40285e-155
ATEG_03108	-0.422406	0.623496	Oxidoreductase			gi|115389562|ref|XP_001212286.1|	conserved hypothetical protein [Aspergillus terreus NIH2624] &gt;gi|114194682|gb|EAU36382.1| conserved hypothetical protein [Aspergillus terreus NIH2624]	1.50977e-45	gi|169764835|ref|XP_001816889.1|	NADH-ubiquinone oxidoreductase [Aspergillus oryzae RIB40] &gt;gi|238503898|ref|XP_002383181.1| conserved hypothetical protein [Aspergillus flavus NRRL3357] &gt;gi|83764743|dbj|BAE54887.1| unnamed protein product [Aspergillus oryzae RIB40] &gt;gi|220690652|gb|EED47001.1| conserved hypothetical protein [Aspergillus flavus NRRL3357] &gt;gi|391863310|gb|EIT72621.1| NADH-ubiquinone oxidoreductase [Asp…	1.6168e-39	gi|255947608|ref|XP_002564571.1|	Pc22g05370 [Penicillium chrysogenum Wisconsin 54-1255] &gt;gi|211591588|emb|CAP97825.1| Pc22g05370 [Penicillium chrysogenum Wisconsin 54-1255]	3.60185e-39
ATEG_07590	-1.47203	0.638352	Oxidoreductase			gi|115401246|ref|XP_001216211.1|	conserved hypothetical protein [Aspergillus terreus NIH2624] &gt;gi|114190152|gb|EAU31852.1| conserved hypothetical protein [Aspergillus terreus NIH2624]	0	gi|238507003|ref|XP_002384703.1|	oxidoreductase, putative [Aspergillus flavus NRRL3357] &gt;gi|220689416|gb|EED45767.1| oxidoreductase, putative [Aspergillus flavus NRRL3357]	3.747e-172	gi|317159041|ref|XP_001827495.2|	oxidoreductase [Aspergillus oryzae RIB40]	4.89062e-172
ATEG_04954	-0.546076	0.653312	Oxidoreductase			gi|115397081|ref|XP_001214132.1|	predicted protein [Aspergillus terreus NIH2624] &gt;gi|114192323|gb|EAU34023.1| predicted protein [Aspergillus terreus NIH2624]	6.63523e-145	gi|242810161|ref|XP_002485523.1|	short-chain dehydrogenases/reductase, putative [Talaromyces stipitatus ATCC 10500] &gt;gi|218716148|gb|EED15570.1| short-chain dehydrogenases/reductase, putative [Talaromyces stipitatus ATCC 10500]	6.96261e-94	gi|477523209|gb|ENH75242.1|	Putative oxidoreductase yusZ [Fusarium oxysporum f. sp. cubense race 1]	1.41928e-54
ATEG_03973	-0.315617	0.658291	Oxidoreductase			gi|115391293|ref|XP_001213151.1|	NADH-ubiquinone oxidoreductase 51 kDa subunit, mitochondrial precursor [Aspergillus terreus NIH2624] &gt;gi|114194075|gb|EAU35775.1| NADH-ubiquinone oxidoreductase 51 kDa subunit, mitochondrial precursor [Aspergillus terreus NIH2624]	0	gi|169771479|ref|XP_001820209.1|	NADH-ubiquinone oxidoreductase subunit [Aspergillus oryzae RIB40] &gt;gi|238485950|ref|XP_002374213.1| NADH-ubiquinone oxidoreductase, subunit F, putative [Aspergillus flavus NRRL3357] &gt;gi|83768068|dbj|BAE58207.1| unnamed protein product [Aspergillus oryzae RIB40] &gt;gi|220699092|gb|EED55431.1| NADH-ubiquinone oxidoreductase, subunit F, putative [Aspergillus flavus NRRL3357] &gt;gi|391871667|…	0	gi|145258049|ref|XP_001401928.1|	NADH-ubiquinone oxidoreductase subunit [Aspergillus niger CBS 513.88] &gt;gi|134074533|emb|CAK38826.1| mitochondrial proton-pumping NADH:ubiquinone reductase nuo51-Aspergillus niger &gt;gi|350632382|gb|EHA20750.1| 51kDa subunit of NADH:ubiquinone reductase [Aspergillus niger ATCC 1015]	0
ATEG_05186	-0.308754	0.669371	Oxidoreductase			gi|115397545|ref|XP_001214364.1|	glutathione reductase [Aspergillus terreus NIH2624] &gt;gi|114192555|gb|EAU34255.1| glutathione reductase [Aspergillus terreus NIH2624]	0	gi|238484027|ref|XP_002373252.1|	glutathione oxidoreductase Glr1, putative [Aspergillus flavus NRRL3357] &gt;gi|220701302|gb|EED57640.1| glutathione oxidoreductase Glr1, putative [Aspergillus flavus NRRL3357]	0	gi|391873976|gb|EIT82931.1|	pyridine nucleotide-disulfide oxidoreductase [Aspergillus oryzae 3.042]	0
ATEG_07630	-0.362958	0.669371	Oxidoreductase			gi|115401326|ref|XP_001216251.1|	conserved hypothetical protein [Aspergillus terreus NIH2624] &gt;gi|114190192|gb|EAU31892.1| conserved hypothetical protein [Aspergillus terreus NIH2624]	0	gi|169785975|ref|XP_001827448.1|	oxidoreductase, short chain dehydrogenase/reductase family [Aspergillus oryzae RIB40] &gt;gi|238506901|ref|XP_002384652.1| oxidoreductase, short chain dehydrogenase/reductase family [Aspergillus flavus NRRL3357] &gt;gi|83776196|dbj|BAE66315.1| unnamed protein product [Aspergillus oryzae RIB40] &gt;gi|220689365|gb|EED45716.1| oxidoreductase, short chain dehydrogenase/reductase family [Aspergillus …	1.715e-162	gi|67537112|ref|XP_662330.1|	hypothetical protein AN4726.2 [Aspergillus nidulans FGSC A4] &gt;gi|40741578|gb|EAA60768.1| hypothetical protein AN4726.2 [Aspergillus nidulans FGSC A4] &gt;gi|259482435|tpe|CBF76916.1| TPA: oxidoreductase, short chain dehydrogenase/reductase family (AFU_orthologue; AFUA_5G10790) [Aspergillus nidulans FGSC A4]	1.50241e-158
ATEG_06987	-0.379983	0.672453	Oxidoreductase			gi|115386264|ref|XP_001209673.1|	NADH-ubiquinone oxidoreductase 14.8 kDa subunit [Aspergillus terreus NIH2624] &gt;gi|114190671|gb|EAU32371.1| NADH-ubiquinone oxidoreductase 14.8 kDa subunit [Aspergillus terreus NIH2624]	1.95106e-34	gi|238494096|ref|XP_002378284.1|	NADH-ubiquinone oxidoreductase B14 subunit, putative [Aspergillus flavus NRRL3357] &gt;gi|317148863|ref|XP_003190248.1| NADH-ubiquinone oxidoreductase subunit [Aspergillus oryzae RIB40] &gt;gi|220694934|gb|EED51277.1| NADH-ubiquinone oxidoreductase B14 subunit, putative [Aspergillus flavus NRRL3357]	2.56001e-18	gi|258569479|ref|XP_002543543.1|	NADH-ubiquinone oxidoreductase 14.8 kDa subunit [Uncinocarpus reesii 1704] &gt;gi|237903813|gb|EEP78214.1| NADH-ubiquinone oxidoreductase 14.8 kDa subunit [Uncinocarpus reesii 1704]	2.16718e-17
ATEG_00044	-0.301434	0.683922	Oxidoreductase			gi|115491005|ref|XP_001210130.1|	conserved hypothetical protein [Aspergillus terreus NIH2624] &gt;gi|114196990|gb|EAU38690.1| conserved hypothetical protein [Aspergillus terreus NIH2624]	1.5245e-75	gi|119484152|ref|XP_001261979.1|	NADH-ubiquinone oxidoreductase 178 kDa subunit, putative [Neosartorya fischeri NRRL 181] &gt;gi|119410135|gb|EAW20082.1| NADH-ubiquinone oxidoreductase 178 kDa subunit, putative [Neosartorya fischeri NRRL 181]	1.38471e-51	gi|159123755|gb|EDP48874.1|	NADH-ubiquinone oxidoreductase 178 kDa subunit, putative [Aspergillus fumigatus A1163]	2.32159e-51
ATEG_04294	-0.384092	0.689432	Oxidoreductase			gi|115395046|ref|XP_001213472.1|	conserved hypothetical protein [Aspergillus terreus NIH2624] &gt;gi|114193041|gb|EAU34741.1| conserved hypothetical protein [Aspergillus terreus NIH2624]	0	gi|70987231|ref|XP_749094.1|	L-galactose dehydrogenase (L-GalDH) [Aspergillus fumigatus Af293] &gt;gi|66846724|gb|EAL87056.1| L-galactose dehydrogenase (L-GalDH), putative [Aspergillus fumigatus Af293] &gt;gi|159123134|gb|EDP48254.1| L-galactose dehydrogenase (L-GalDH), putative [Aspergillus fumigatus A1163]	3.64424e-143	gi|169765488|ref|XP_001817215.1|	L-galactose dehydrogenase (L-GalDH) [Aspergillus oryzae RIB40] &gt;gi|238482041|ref|XP_002372259.1| L-galactose dehydrogenase (L-GalDH), putative [Aspergillus flavus NRRL3357] &gt;gi|83765070|dbj|BAE55213.1| unnamed protein product [Aspergillus oryzae RIB40] &gt;gi|220700309|gb|EED56647.1| L-galactose dehydrogenase (L-GalDH), putative [Aspergillus flavus NRRL3357] &gt;gi|391870477|gb|EIT79660.1| …	8.11853e-143
ATEG_04731	-0.356285	0.69481	Oxidoreductase			gi|169770841|ref|XP_001819890.1|	NAD binding Rossmann fold oxidoreductase [Aspergillus oryzae RIB40] &gt;gi|238486684|ref|XP_002374580.1| NAD binding Rossmann fold oxidoreductase, putative [Aspergillus flavus NRRL3357] &gt;gi|83767749|dbj|BAE57888.1| unnamed protein product [Aspergillus oryzae RIB40] &gt;gi|220699459|gb|EED55798.1| NAD binding Rossmann fold oxidoreductase, putative [Aspergillus flavus NRRL3357] &gt;gi|391867567|…	5.3784e-166	gi|119491520|ref|XP_001263281.1|	NAD binding Rossmann fold oxidoreductase, putative [Neosartorya fischeri NRRL 181] &gt;gi|119411441|gb|EAW21384.1| NAD binding Rossmann fold oxidoreductase, putative [Neosartorya fischeri NRRL 181]	7.31197e-160	gi|557722302|dbj|GAD98894.1|	hypothetical protein PVAR5_7597 [Byssochlamys spectabilis No. 5]	9.15388e-160
ATEG_06569	-0.330565	0.709077	Oxidoreductase			gi|115400317|ref|XP_001215747.1|	NADH-ubiquinone oxidoreductase 9.5 kDa subunit [Aspergillus terreus NIH2624] &gt;gi|114191413|gb|EAU33113.1| NADH-ubiquinone oxidoreductase 9.5 kDa subunit [Aspergillus terreus NIH2624]	3.25185e-33	gi|238505184|ref|XP_002383821.1|	NADH-ubiquinone oxidoreductase 9.5 kDa subunit, putative [Aspergillus flavus NRRL3357] &gt;gi|317151612|ref|XP_003190543.1| NADH-ubiquinone oxidoreductase subunit [Aspergillus oryzae RIB40] &gt;gi|220689935|gb|EED46285.1| NADH-ubiquinone oxidoreductase 9.5 kDa subunit, putative [Aspergillus flavus NRRL3357]	6.93937e-30	gi|525588153|gb|EPS34403.1|	hypothetical protein PDE_09367 [Penicillium oxalicum 114-2]	3.38674e-29
ATEG_08379	0.38902	0.709203	Oxidoreductase			gi|145250621|ref|XP_001396824.1|	peroxisomal 2,4-dienoyl-CoA reductase SPS19 [Aspergillus niger CBS 513.88] &gt;gi|134082346|emb|CAK42361.1| unnamed protein product [Aspergillus niger] &gt;gi|350636266|gb|EHA24626.1| hypothetical protein ASPNIDRAFT_48719 [Aspergillus niger ATCC 1015]	4.83849e-129	gi|358373920|dbj|GAA90515.1|	oxidoreductase, short-chain dehydrogenase/reductase family [Aspergillus kawachii IFO 4308]	3.49976e-123	gi|255949308|ref|XP_002565421.1|	Pc22g15030 [Penicillium chrysogenum Wisconsin 54-1255] &gt;gi|211592438|emb|CAP98791.1| Pc22g15030 [Penicillium chrysogenum Wisconsin 54-1255]	4.41645e-120
ATEG_09332	-0.324895	0.709203	Oxidoreductase			gi|115438002|ref|XP_001217954.1|	conserved hypothetical protein [Aspergillus terreus NIH2624] &gt;gi|114188769|gb|EAU30469.1| conserved hypothetical protein [Aspergillus terreus NIH2624]	0	gi|238494404|ref|XP_002378438.1|	conserved hypothetical protein [Aspergillus flavus NRRL3357] &gt;gi|220695088|gb|EED51431.1| conserved hypothetical protein [Aspergillus flavus NRRL3357]	0	gi|317149057|ref|XP_003190271.1|	FAD dependent oxidoreductase superfamily [Aspergillus oryzae RIB40]	0
ATEG_04040	-0.322667	0.717599	Oxidoreductase			gi|115391427|ref|XP_001213218.1|	conserved hypothetical protein [Aspergillus terreus NIH2624] &gt;gi|114194142|gb|EAU35842.1| conserved hypothetical protein [Aspergillus terreus NIH2624]	5.43185e-35	gi|238489593|ref|XP_002376034.1|	NADH-ubiquinone oxidoreductase B18 subunit, putative [Aspergillus flavus NRRL3357] &gt;gi|317137435|ref|XP_003190060.1| NADH dehydrogenase [ubiquinone] 1 beta subcomplex subunit 7 [Aspergillus oryzae RIB40] &gt;gi|220698422|gb|EED54762.1| NADH-ubiquinone oxidoreductase B18 subunit, putative [Aspergillus flavus NRRL3357]	2.98055e-33	gi|70999023|ref|XP_754233.1|	NADH-ubiquinone oxidoreductase B18 subunit [Aspergillus fumigatus Af293] &gt;gi|66851870|gb|EAL92195.1| NADH-ubiquinone oxidoreductase B18 subunit, putative [Aspergillus fumigatus Af293] &gt;gi|159127251|gb|EDP52366.1| NADH-ubiquinone oxidoreductase B18 subunit, putative [Aspergillus fumigatus A1163]	5.08406e-33
ATEG_06535	-0.351764	0.721434	Oxidoreductase			gi|115400249|ref|XP_001215713.1|	conserved hypothetical protein [Aspergillus terreus NIH2624] &gt;gi|114191379|gb|EAU33079.1| conserved hypothetical protein [Aspergillus terreus NIH2624]	1.56978e-176	gi|317151687|ref|XP_001824835.2|	NAD-dependent 15-hydroxyprostaglandin dehydrogenase [Aspergillus oryzae RIB40]	1.42802e-141	gi|238505068|ref|XP_002383763.1|	short chain dehydrogenase/reductase family oxidoreductase, putative [Aspergillus flavus NRRL3357] &gt;gi|220689877|gb|EED46227.1| short chain dehydrogenase/reductase family oxidoreductase, putative [Aspergillus flavus NRRL3357]	3.16698e-141
ATEG_09372	-0.298516	0.734541	Oxidoreductase			gi|485926468|gb|EOD50723.1|	putative nadh-ubiquinone oxidoreductase subunit protein [Neofusicoccum parvum UCRNP2]	8.90721e-35	gi|361130148|gb|EHL02002.1|	putative NADH dehydrogenase [Glarea lozoyensis 74030] &gt;gi|512199176|gb|EPE28010.1| hypothetical protein GLAREA_04801 [Glarea lozoyensis ATCC 20868]	2.09102e-32	gi|259487653|tpe|CBF86487.1|	TPA: NADH-ubiquinone oxidoreductase subunit B17.2, putative (AFU_orthologue; AFUA_5G06540) [Aspergillus nidulans FGSC A4]	8.69864e-20
ATEG_06737	-0.260313	0.735314	Oxidoreductase			gi|119480287|ref|XP_001260172.1|	NADH-ubiquinone oxidoreductase 18 kDa subunit, putative [Neosartorya fischeri NRRL 181] &gt;gi|119408326|gb|EAW18275.1| NADH-ubiquinone oxidoreductase 18 kDa subunit, putative [Neosartorya fischeri NRRL 181]	1.49373e-94	gi|70989659|ref|XP_749679.1|	NADH-ubiquinone oxidoreductase 18 kDa subunit [Aspergillus fumigatus Af293] &gt;gi|66847310|gb|EAL87641.1| NADH-ubiquinone oxidoreductase 18 kDa subunit, putative [Aspergillus fumigatus Af293] &gt;gi|159129086|gb|EDP54200.1| NADH-ubiquinone oxidoreductase 18 kDa subunit, putative [Aspergillus fumigatus A1163]	2.52651e-94	gi|121710076|ref|XP_001272654.1|	NADH-ubiquinone oxidoreductase 18 kDa subunit, putative [Aspergillus clavatus NRRL 1] &gt;gi|119400804|gb|EAW11228.1| NADH-ubiquinone oxidoreductase 18 kDa subunit, putative [Aspergillus clavatus NRRL 1]	2.53694e-94
ATEG_01896	-1.65212	0.736284	Oxidoreductase			gi|119483512|ref|XP_001261659.1|	glucose-methanol-choline (gmc) oxidoreductase [Neosartorya fischeri NRRL 181] &gt;gi|119409815|gb|EAW19762.1| glucose-methanol-choline (gmc) oxidoreductase [Neosartorya fischeri NRRL 181]	0	gi|255953385|ref|XP_002567445.1|	Pc21g03970 [Penicillium chrysogenum Wisconsin 54-1255] &gt;gi|211589156|emb|CAP95294.1| Pc21g03970 [Penicillium chrysogenum Wisconsin 54-1255]	0	gi|346322648|gb|EGX92247.1|	glucose-methanol-choline (gmc) oxidoreductase [Cordyceps militaris CM01]	7.55733e-170
ATEG_03426	-0.633435	0.740527	Oxidoreductase			gi|115390198|ref|XP_001212604.1|	conserved hypothetical protein [Aspergillus terreus NIH2624] &gt;gi|114195000|gb|EAU36700.1| conserved hypothetical protein [Aspergillus terreus NIH2624]	5.35437e-117	gi|391864304|gb|EIT73600.1|	reductase with broad range of substrate specificity [Aspergillus oryzae 3.042]	8.82619e-97	gi|238507836|ref|XP_002385119.1|	oxidoreductase, short chain dehydrogenase/reductase family [Aspergillus flavus NRRL3357] &gt;gi|220688638|gb|EED44990.1| oxidoreductase, short chain dehydrogenase/reductase family [Aspergillus flavus NRRL3357]	8.82619e-97
ATEG_04736	-0.471807	0.747037	Oxidoreductase			gi|115396550|ref|XP_001213914.1|	hypothetical protein ATEG_04736 [Aspergillus terreus NIH2624] &gt;gi|114193483|gb|EAU35183.1| hypothetical protein ATEG_04736 [Aspergillus terreus NIH2624]	0	gi|169770853|ref|XP_001819896.1|	NAD binding Rossmann fold oxidoreductase [Aspergillus oryzae RIB40] &gt;gi|238486672|ref|XP_002374574.1| NAD binding Rossmann fold oxidoreductase, putative [Aspergillus flavus NRRL3357] &gt;gi|83767755|dbj|BAE57894.1| unnamed protein product [Aspergillus oryzae RIB40] &gt;gi|220699453|gb|EED55792.1| NAD binding Rossmann fold oxidoreductase, putative [Aspergillus flavus NRRL3357] &gt;gi|391867387|…	0	gi|70999420|ref|XP_754429.1|	NAD binding Rossmann fold oxidoreductase [Aspergillus fumigatus Af293] &gt;gi|66852066|gb|EAL92391.1| NAD binding Rossmann fold oxidoreductase, putative [Aspergillus fumigatus Af293] &gt;gi|159127445|gb|EDP52560.1| NAD binding Rossmann fold oxidoreductase, putative [Aspergillus fumigatus A1163]	0
ATEG_09803	0.410543	0.76968	Oxidoreductase			gi|115443236|ref|XP_001218425.1|	predicted protein [Aspergillus terreus NIH2624] &gt;gi|114188294|gb|EAU29994.1| predicted protein [Aspergillus terreus NIH2624]	0	gi|145254428|ref|XP_001398623.1|	FAD binding oxidoreductase [Aspergillus niger CBS 513.88] &gt;gi|134084203|emb|CAK47236.1| unnamed protein product [Aspergillus niger]	1.99856e-132	gi|317151254|ref|XP_001824539.2|	FAD binding oxidoreductase [Aspergillus oryzae RIB40]	4.03537e-130
ATEG_08104	-0.274688	0.778208	Oxidoreductase			gi|115433176|ref|XP_001216725.1|	conserved hypothetical protein [Aspergillus terreus NIH2624] &gt;gi|114189577|gb|EAU31277.1| conserved hypothetical protein [Aspergillus terreus NIH2624]	2.25323e-33	gi|119479829|ref|XP_001259943.1|	NADH-ubiquinone oxidoreductase B12 subunit, putative [Neosartorya fischeri NRRL 181] &gt;gi|119408097|gb|EAW18046.1| NADH-ubiquinone oxidoreductase B12 subunit, putative [Neosartorya fischeri NRRL 181]	2.33172e-30	gi|350633927|gb|EHA22291.1|	hypothetical protein ASPNIDRAFT_45057 [Aspergillus niger ATCC 1015]	3.04533e-30
ATEG_03809	-0.170881	0.786005	Oxidoreductase			gi|115390965|ref|XP_001212987.1|	60S ribosomal protein L40 [Aspergillus terreus NIH2624] &gt;gi|114193911|gb|EAU35611.1| 60S ribosomal protein L40 [Aspergillus terreus NIH2624]	1.16773e-112	gi|67540560|ref|XP_664054.1|	hypothetical protein AN6450.2 [Aspergillus nidulans FGSC A4] &gt;gi|40739282|gb|EAA58472.1| hypothetical protein AN6450.2 [Aspergillus nidulans FGSC A4] &gt;gi|259479321|tpe|CBF69447.1| TPA: oxidoreductase, short-chain dehydrogenase/reductase family, putative (AFU_orthologue; AFUA_5G01040) [Aspergillus nidulans FGSC A4]	1.1006e-86	gi|367053187|ref|XP_003656972.1|	hypothetical protein THITE_2082061 [Thielavia terrestris NRRL 8126] &gt;gi|347004237|gb|AEO70636.1| hypothetical protein THITE_2082061 [Thielavia terrestris NRRL 8126]	1.10315e-78
ATEG_01772	-0.877467	0.790553	Oxidoreductase			gi|115385180|ref|XP_001209137.1|	predicted protein [Aspergillus terreus NIH2624] &gt;gi|114196829|gb|EAU38529.1| predicted protein [Aspergillus terreus NIH2624]	0	gi|317155883|ref|XP_001825435.2|	FAD dependent oxidoreductase [Aspergillus oryzae RIB40]	5.19206e-168	gi|119488805|ref|XP_001262792.1|	FAD dependent oxidoreductase, putative [Neosartorya fischeri NRRL 181] &gt;gi|119410950|gb|EAW20895.1| FAD dependent oxidoreductase, putative [Neosartorya fischeri NRRL 181]	2.15082e-153
ATEG_06719	0.504845	0.795531	Oxidoreductase			gi|115400617|ref|XP_001215897.1|	predicted protein [Aspergillus terreus NIH2624] &gt;gi|114191563|gb|EAU33263.1| predicted protein [Aspergillus terreus NIH2624]	3.77534e-57	gi|119471003|ref|XP_001258117.1|	oxidoreductase, short chain dehydrogenase/reductase family [Neosartorya fischeri NRRL 181] &gt;gi|119406269|gb|EAW16220.1| oxidoreductase, short chain dehydrogenase/reductase family [Neosartorya fischeri NRRL 181]	9.32458e-35	gi|121699462|ref|XP_001268029.1|	oxidoreductase, short chain dehydrogenase/reductase family [Aspergillus clavatus NRRL 1] &gt;gi|119396171|gb|EAW06603.1| oxidoreductase, short chain dehydrogenase/reductase family [Aspergillus clavatus NRRL 1]	2.29672e-33
ATEG_00882	0.439538	0.802728	Oxidoreductase			gi|115492681|ref|XP_001210968.1|	predicted protein [Aspergillus terreus NIH2624] &gt;gi|114197828|gb|EAU39528.1| predicted protein [Aspergillus terreus NIH2624]	4.03994e-152	gi|238494914|ref|XP_002378693.1|	oxidoreductase, short chain dehydrogenase/reductase family, putative [Aspergillus flavus NRRL3357] &gt;gi|220695343|gb|EED51686.1| oxidoreductase, short chain dehydrogenase/reductase family, putative [Aspergillus flavus NRRL3357]	1.23206e-84	gi|358382075|gb|EHK19748.1|	hypothetical protein TRIVIDRAFT_46933 [Trichoderma virens Gv29-8]	1.5597e-57
ATEG_04742	0.275337	0.809286	Oxidoreductase			gi|115396562|ref|XP_001213920.1|	conserved hypothetical protein [Aspergillus terreus NIH2624] &gt;gi|114193489|gb|EAU35189.1| conserved hypothetical protein [Aspergillus terreus NIH2624]	4.03837e-180	gi|391867618|gb|EIT76864.1|	oxidoreductase, 2OG-Fe(II) oxygenase family [Aspergillus oryzae 3.042]	5.56023e-113	gi|238486652|ref|XP_002374564.1|	oxidoreductase, 2OG-Fe(II) oxygenase family [Aspergillus flavus NRRL3357] &gt;gi|220699443|gb|EED55782.1| oxidoreductase, 2OG-Fe(II) oxygenase family [Aspergillus flavus NRRL3357]	3.60404e-112
ATEG_01561	-0.31618	0.816493	Oxidoreductase			gi|115384758|ref|XP_001208926.1|	conserved hypothetical protein [Aspergillus terreus NIH2624] &gt;gi|114196618|gb|EAU38318.1| conserved hypothetical protein [Aspergillus terreus NIH2624]	0	gi|70999972|ref|XP_754703.1|	oxidoreductase, short chain dehydrogenase/reductase family protein [Aspergillus fumigatus Af293] &gt;gi|66852340|gb|EAL92665.1| oxidoreductase, short chain dehydrogenase/reductase family protein, putative [Aspergillus fumigatus Af293] &gt;gi|159127712|gb|EDP52827.1| oxidoreductase, short chain dehydrogenase/reductase family protein, putative [Aspergillus fumigatus A1163]	1.05304e-96	gi|119492117|ref|XP_001263529.1|	short chain dehydrogenase/reductase family oxidoreductase, putative [Neosartorya fischeri NRRL 181] &gt;gi|119411689|gb|EAW21632.1| short chain dehydrogenase/reductase family oxidoreductase, putative [Neosartorya fischeri NRRL 181]	2.33829e-96
ATEG_04978	-0.3061	0.831386	Oxidoreductase			gi|115397129|ref|XP_001214156.1|	conserved hypothetical protein [Aspergillus terreus NIH2624] &gt;gi|114192347|gb|EAU34047.1| conserved hypothetical protein [Aspergillus terreus NIH2624]	4.01246e-119	gi|238497766|ref|XP_002380118.1|	estradiol 17 beta-dehydrogenase, putative [Aspergillus flavus NRRL3357] &gt;gi|83766559|dbj|BAE56699.1| unnamed protein product [Aspergillus oryzae RIB40] &gt;gi|220693392|gb|EED49737.1| estradiol 17 beta-dehydrogenase, putative [Aspergillus flavus NRRL3357]	3.27894e-62	gi|317141569|ref|XP_001818701.2|	oxidoreductase, short-chain dehydrogenase/reductase family [Aspergillus oryzae RIB40] &gt;gi|391868413|gb|EIT77628.1| 1-Acyl dihydroxyacetone phosphate reductase [Aspergillus oryzae 3.042]	2.74203e-61
ATEG_06307	-0.285025	0.835673	Oxidoreductase			gi|115399792|ref|XP_001215485.1|	predicted protein [Aspergillus terreus NIH2624] &gt;gi|114191151|gb|EAU32851.1| predicted protein [Aspergillus terreus NIH2624]	0	gi|169777575|ref|XP_001823253.1|	1-aminocyclopropane-1-carboxylate oxidase [Aspergillus oryzae RIB40] &gt;gi|83771990|dbj|BAE62120.1| unnamed protein product [Aspergillus oryzae RIB40] &gt;gi|391871418|gb|EIT80578.1| isopenicillin N synthase [Aspergillus oryzae 3.042]	5.20243e-105	gi|212538551|ref|XP_002149431.1|	oxidoreductase, 2OG-Fe(II) oxygenase family, putative [Talaromyces marneffei ATCC 18224] &gt;gi|210069173|gb|EEA23264.1| oxidoreductase, 2OG-Fe(II) oxygenase family, putative [Talaromyces marneffei ATCC 18224]	3.69447e-100
ATEG_06511	-0.114116	0.870582	Oxidoreductase			gi|115400201|ref|XP_001215689.1|	L-xylulose reductase [Aspergillus terreus NIH2624] &gt;gi|114191355|gb|EAU33055.1| L-xylulose reductase [Aspergillus terreus NIH2624]	2.17784e-92	gi|261202264|ref|XP_002628346.1|	sorbitol utilization protein SOU1 [Ajellomyces dermatitidis SLH14081] &gt;gi|239590443|gb|EEQ73024.1| sorbitol utilization protein SOU1 [Ajellomyces dermatitidis SLH14081] &gt;gi|239612155|gb|EEQ89142.1| sorbitol utilization protein SOU1 [Ajellomyces dermatitidis ER-3] &gt;gi|327354183|gb|EGE83040.1| sorbitol utilization protein SOU1 [Ajellomyces dermatitidis ATCC 18188] &gt;gi|531978122|gb|EQL28…	2.78547e-89	gi|342882771|gb|EGU83369.1|	hypothetical protein FOXB_06087 [Fusarium oxysporum Fo5176] &gt;gi|475665806|gb|EMT63598.1| Sorbose reductase SOU1 [Fusarium oxysporum f. sp. cubense race 4] &gt;gi|477509296|gb|ENH62588.1| Sorbose reductase SOU1 [Fusarium oxysporum f. sp. cubense race 1]	4.2567e-87
ATEG_01868	-0.129194	0.875653	Oxidoreductase			gi|115385372|ref|XP_001209233.1|	conserved hypothetical protein [Aspergillus terreus NIH2624] &gt;gi|114196925|gb|EAU38625.1| conserved hypothetical protein [Aspergillus terreus NIH2624]	1.06335e-70	gi|145245697|ref|XP_001395111.1|	NADH:ubiquinone oxidoreductase kD subunit [Aspergillus niger CBS 513.88] &gt;gi|134079818|emb|CAK40952.1| unnamed protein product [Aspergillus niger] &gt;gi|350637631|gb|EHA25988.1| hypothetical protein ASPNIDRAFT_54443 [Aspergillus niger ATCC 1015]	1.12683e-65	gi|121709104|ref|XP_001272309.1|	conserved hypothetical protein [Aspergillus clavatus NRRL 1] &gt;gi|119400458|gb|EAW10883.1| conserved hypothetical protein [Aspergillus clavatus NRRL 1]	1.91625e-65
ATEG_05267	0.165045	0.894582	Oxidoreductase			gi|115397707|ref|XP_001214445.1|	protein TOXD [Aspergillus terreus NIH2624] &gt;gi|114192636|gb|EAU34336.1| protein TOXD [Aspergillus terreus NIH2624]	0	gi|119471203|ref|XP_001258138.1|	zinc-binding oxidoreductase ToxD, putative [Neosartorya fischeri NRRL 181] &gt;gi|119406290|gb|EAW16241.1| zinc-binding oxidoreductase ToxD, putative [Neosartorya fischeri NRRL 181]	4.52344e-142	gi|391864683|gb|EIT73977.1|	zinc-binding oxidoreductase [Aspergillus oryzae 3.042]	2.32317e-138
ATEG_05910	0.112755	0.896069	Oxidoreductase			gi|115398998|ref|XP_001215088.1|	conserved hypothetical protein [Aspergillus terreus NIH2624] &gt;gi|114191971|gb|EAU33671.1| conserved hypothetical protein [Aspergillus terreus NIH2624]	0	gi|317143326|ref|XP_001819409.2|	oxidoreductase FAD-binding protein [Aspergillus oryzae RIB40]	0	gi|70991605|ref|XP_750651.1|	oxidoreductase, FAD-binding [Aspergillus fumigatus Af293] &gt;gi|66848284|gb|EAL88613.1| oxidoreductase, FAD-binding, putative [Aspergillus fumigatus Af293] &gt;gi|159124211|gb|EDP49329.1| oxidoreductase, FAD-binding, putative [Aspergillus fumigatus A1163]	0
ATEG_04460	-0.0798217	0.898042	Oxidoreductase			gi|115395998|ref|XP_001213638.1|	conserved hypothetical protein [Aspergillus terreus NIH2624] &gt;gi|114193207|gb|EAU34907.1| conserved hypothetical protein [Aspergillus terreus NIH2624]	0	gi|238493329|ref|XP_002377901.1|	NAD binding Rossmann fold oxidoreductase, putative [Aspergillus flavus NRRL3357] &gt;gi|317157103|ref|XP_003190807.1| NAD-binding Rossmann fold oxidoreductase family protein [Aspergillus oryzae RIB40] &gt;gi|220696395|gb|EED52737.1| NAD binding Rossmann fold oxidoreductase, putative [Aspergillus flavus NRRL3357] &gt;gi|391868975|gb|EIT78182.1| putative dehydrogenase [Aspergillus oryzae 3.042]	1.2101e-169	gi|145252540|ref|XP_001397783.1|	NAD-binding Rossmann fold oxidoreductase family protein [Aspergillus niger CBS 513.88] &gt;gi|134083335|emb|CAK42902.1| unnamed protein product [Aspergillus niger] &gt;gi|350633694|gb|EHA22059.1| hypothetical protein ASPNIDRAFT_41014 [Aspergillus niger ATCC 1015]	2.6906e-169
ATEG_02019	0.214449	0.899775	Oxidoreductase			gi|115387383|ref|XP_001211197.1|	conserved hypothetical protein [Aspergillus terreus NIH2624] &gt;gi|114195281|gb|EAU36981.1| conserved hypothetical protein [Aspergillus terreus NIH2624]	0	gi|169779253|ref|XP_001824091.1|	oxidoreductase, 2OG-Fe(II) oxygenase family [Aspergillus oryzae RIB40] &gt;gi|83772830|dbj|BAE62958.1| unnamed protein product [Aspergillus oryzae RIB40]	6.77928e-168	gi|238499877|ref|XP_002381173.1|	oxidoreductase, 2OG-Fe(II) oxygenase family [Aspergillus flavus NRRL3357] &gt;gi|220692926|gb|EED49272.1| oxidoreductase, 2OG-Fe(II) oxygenase family [Aspergillus flavus NRRL3357] &gt;gi|391873134|gb|EIT82208.1| isopenicillin N synthase [Aspergillus oryzae 3.042]	1.96733e-167
ATEG_09775	-0.06596	0.901635	Oxidoreductase			gi|115443180|ref|XP_001218397.1|	conserved hypothetical protein [Aspergillus terreus NIH2624] &gt;gi|114188266|gb|EAU29966.1| conserved hypothetical protein [Aspergillus terreus NIH2624]	0	gi|159125881|gb|EDP50997.1|	NADH-dependent flavin oxidoreductase, putative [Aspergillus fumigatus A1163]	1.43625e-172	gi|70985382|ref|XP_748197.1|	NADH-dependent flavin oxidoreductase [Aspergillus fumigatus Af293] &gt;gi|66845825|gb|EAL86159.1| NADH-dependent flavin oxidoreductase, putative [Aspergillus fumigatus Af293]	1.8758e-172
ATEG_07830	-0.0968117	0.924328	Oxidoreductase			gi|115401726|ref|XP_001216451.1|	NADH-ubiquinone oxidoreductase 12 kDa subunit, mitochondrial precursor [Aspergillus terreus NIH2624] &gt;gi|114190392|gb|EAU32092.1| NADH-ubiquinone oxidoreductase 12 kDa subunit, mitochondrial precursor [Aspergillus terreus NIH2624]	5.69081e-49	gi|121716084|ref|XP_001275651.1|	NADH-ubiquinone oxidoreductase 12 kda subunit, putative [Aspergillus clavatus NRRL 1] &gt;gi|119403808|gb|EAW14225.1| NADH-ubiquinone oxidoreductase 12 kda subunit, putative [Aspergillus clavatus NRRL 1]	2.52805e-46	gi|169763048|ref|XP_001727424.1|	NADH-ubiquinone oxidoreductase subunit [Aspergillus oryzae RIB40] &gt;gi|238488897|ref|XP_002375686.1| NADH-ubiquinone oxidoreductase 12 kda subunit, putative [Aspergillus flavus NRRL3357] &gt;gi|83770452|dbj|BAE60585.1| unnamed protein product [Aspergillus oryzae RIB40] &gt;gi|220698074|gb|EED54414.1| NADH-ubiquinone oxidoreductase 12 kda subunit, putative [Aspergillus flavus NRRL3357] &gt;gi|39…	2.10613e-45
ATEG_05713	0.223736	0.929481	Oxidoreductase			gi|115398604|ref|XP_001214891.1|	hypothetical protein ATEG_05713 [Aspergillus terreus NIH2624] &gt;gi|114191774|gb|EAU33474.1| hypothetical protein ATEG_05713 [Aspergillus terreus NIH2624]	0	gi|169783288|ref|XP_001826106.1|	fructosyl amine:oxygen oxidoreductase [Aspergillus oryzae RIB40] &gt;gi|53850450|dbj|BAD54824.1| fructosyl-amino acid oxidase [Aspergillus oryzae] &gt;gi|83774850|dbj|BAE64973.1| unnamed protein product [Aspergillus oryzae RIB40] &gt;gi|391865001|gb|EIT74293.1| FAD-dependent oxidoreductase [Aspergillus oryzae 3.042]	0	gi|238493055|ref|XP_002377764.1|	fructosyl amine:oxygen oxidoreductase [Aspergillus flavus NRRL3357] &gt;gi|220696258|gb|EED52600.1| fructosyl amine:oxygen oxidoreductase [Aspergillus flavus NRRL3357]	0
ATEG_04419	0.176477	0.934846	Oxidoreductase			gi|115395916|ref|XP_001213597.1|	hypothetical protein ATEG_04419 [Aspergillus terreus NIH2624] &gt;gi|114193166|gb|EAU34866.1| hypothetical protein ATEG_04419 [Aspergillus terreus NIH2624]	6.07943e-171	gi|71001274|ref|XP_755318.1|	oxidoreductase, 2-nitropropane dioxygenase family [Aspergillus fumigatus Af293] &gt;gi|66852956|gb|EAL93280.1| oxidoreductase, 2-nitropropane dioxygenase family, putative [Aspergillus fumigatus Af293] &gt;gi|159129398|gb|EDP54512.1| oxidoreductase, 2-nitropropane dioxygenase family, putative [Aspergillus fumigatus A1163]	1.0344e-155	gi|119480891|ref|XP_001260474.1|	oxidoreductase, 2-nitropropane dioxygenase family, putative [Neosartorya fischeri NRRL 181] &gt;gi|119408628|gb|EAW18577.1| oxidoreductase, 2-nitropropane dioxygenase family, putative [Neosartorya fischeri NRRL 181]	2.99312e-155
ATEG_06129	-0.0129997	0.939189	Oxidoreductase			gi|115399436|ref|XP_001215307.1|	conserved hypothetical protein [Aspergillus terreus NIH2624] &gt;gi|114192190|gb|EAU33890.1| conserved hypothetical protein [Aspergillus terreus NIH2624]	2.55249e-120	gi|121714134|ref|XP_001274678.1|	oxidoreductase, short chain dehydrogenase/reductase family [Aspergillus clavatus NRRL 1] &gt;gi|119402831|gb|EAW13252.1| oxidoreductase, short chain dehydrogenase/reductase family [Aspergillus clavatus NRRL 1]	1.98592e-104	gi|119477550|ref|XP_001259281.1|	oxidoreductase, short chain dehydrogenase/reductase family [Neosartorya fischeri NRRL 181] &gt;gi|119407435|gb|EAW17384.1| oxidoreductase, short chain dehydrogenase/reductase family [Neosartorya fischeri NRRL 181]	1.14837e-101
ATEG_06490	0.0305636	0.939189	Oxidoreductase			gi|115400159|ref|XP_001215668.1|	hypothetical protein ATEG_06490 [Aspergillus terreus NIH2624] &gt;gi|114191334|gb|EAU33034.1| hypothetical protein ATEG_06490 [Aspergillus terreus NIH2624]	3.10919e-134	gi|83773623|dbj|BAE63750.1|	unnamed protein product [Aspergillus oryzae RIB40]	6.66872e-129	gi|70997894|ref|XP_753679.1|	2-nitropropane dioxygenase family oxidoreductase [Aspergillus fumigatus Af293] &gt;gi|66851315|gb|EAL91641.1| 2-nitropropane dioxygenase family oxidoreductase, putative [Aspergillus fumigatus Af293] &gt;gi|159126588|gb|EDP51704.1| 2-nitropropane dioxygenase family oxidoreductase, putative [Aspergillus fumigatus A1163]	3.27777e-128
ATEG_01801	0.0147052	0.95976	Oxidoreductase			gi|115385238|ref|XP_001209166.1|	protein TOXD [Aspergillus terreus NIH2624] &gt;gi|114196858|gb|EAU38558.1| protein TOXD [Aspergillus terreus NIH2624]	0	gi|169766250|ref|XP_001817596.1|	protein TOXD [Aspergillus oryzae RIB40] &gt;gi|238482955|ref|XP_002372716.1| zinc-binding oxidoreductase ToxD, putative [Aspergillus flavus NRRL3357] &gt;gi|83765451|dbj|BAE55594.1| unnamed protein product [Aspergillus oryzae RIB40] &gt;gi|220700766|gb|EED57104.1| zinc-binding oxidoreductase ToxD, putative [Aspergillus flavus NRRL3357]	6.4979e-147	gi|391864683|gb|EIT73977.1|	zinc-binding oxidoreductase [Aspergillus oryzae 3.042]	1.88502e-146
ATEG_07823	-0.109576	0.994811	Oxidoreductase			gi|115401712|ref|XP_001216444.1|	conserved hypothetical protein [Aspergillus terreus NIH2624] &gt;gi|114190385|gb|EAU32085.1| conserved hypothetical protein [Aspergillus terreus NIH2624]	0	gi|169775463|ref|XP_001822199.1|	oxidoreductase [Aspergillus oryzae RIB40] &gt;gi|238495891|ref|XP_002379181.1| oxidoreductase, putative [Aspergillus flavus NRRL3357] &gt;gi|83770062|dbj|BAE60197.1| unnamed protein product [Aspergillus oryzae RIB40] &gt;gi|220694061|gb|EED50405.1| oxidoreductase, putative [Aspergillus flavus NRRL3357] &gt;gi|391873044|gb|EIT82119.1| putative component of NuA3 histone acetyltransferase complex [A…	0	gi|119481829|ref|XP_001260943.1|	oxidoreductase, putative [Neosartorya fischeri NRRL 181] &gt;gi|119409097|gb|EAW19046.1| oxidoreductase, putative [Neosartorya fischeri NRRL 181]	0
ATEG_02448	-3.88925	0.0148836	Oxidoreductase			gi|115388241|ref|XP_001211626.1|	conserved hypothetical protein [Aspergillus terreus NIH2624] &gt;gi|114195710|gb|EAU37410.1| conserved hypothetical protein [Aspergillus terreus NIH2624]	8.61148e-149	gi|238488617|ref|XP_002375546.1|	short chain dehydrogenase/oxidoreductase, putative [Aspergillus flavus NRRL3357] &gt;gi|220697934|gb|EED54274.1| short chain dehydrogenase/oxidoreductase, putative [Aspergillus flavus NRRL3357] &gt;gi|391866709|gb|EIT75977.1| dehydrogenase with different specificitie [Aspergillus oryzae 3.042]	3.5093e-115	gi|169762796|ref|XP_001727298.1|	short-chain dehydrogenase [Aspergillus oryzae RIB40] &gt;gi|83770326|dbj|BAE60459.1| unnamed protein product [Aspergillus oryzae RIB40]	5.96429e-115
ATEG_09527	-2.83581	0.0237898	Oxidoreductase			gi|115442684|ref|XP_001218149.1|	hypothetical protein ATEG_09527 [Aspergillus terreus NIH2624] &gt;gi|114188018|gb|EAU29718.1| hypothetical protein ATEG_09527 [Aspergillus terreus NIH2624]	4.6317e-122	gi|119498331|ref|XP_001265923.1|	oxidoreductase, short-chain dehydrogenase/reductase family [Neosartorya fischeri NRRL 181] &gt;gi|119414087|gb|EAW24026.1| oxidoreductase, short-chain dehydrogenase/reductase family [Neosartorya fischeri NRRL 181]	2.13287e-81	gi|83772703|dbj|BAE62831.1|	unnamed protein product [Aspergillus oryzae RIB40]	1.37224e-80
ATEG_02470	-2.21825	0.0919274	Oxidoreductase			gi|115388285|ref|XP_001211648.1|	conserved hypothetical protein [Aspergillus terreus NIH2624] &gt;gi|114195732|gb|EAU37432.1| conserved hypothetical protein [Aspergillus terreus NIH2624]	1.73012e-179	gi|121716674|ref|XP_001275877.1|	short chain dehydrogenase/reductase family oxidoreductase, putative [Aspergillus clavatus NRRL 1] &gt;gi|119404034|gb|EAW14451.1| short chain dehydrogenase/reductase family oxidoreductase, putative [Aspergillus clavatus NRRL 1]	3.49075e-149	gi|169762732|ref|XP_001727266.1|	glycosyltransferase family protein [Aspergillus oryzae RIB40] &gt;gi|238488555|ref|XP_002375515.1| glycosyltransferase family protein [Aspergillus flavus NRRL3357] &gt;gi|83770294|dbj|BAE60427.1| unnamed protein product [Aspergillus oryzae RIB40] &gt;gi|220697903|gb|EED54243.1| glycosyltransferase family protein [Aspergillus flavus NRRL3357] &gt;gi|391866793|gb|EIT76061.1| glycosyltransferase fam…	3.83435e-148
ATEG_08032	-2.1177	0.111286	Oxidoreductase			gi|115433032|ref|XP_001216653.1|	iron transport multicopper oxidase FET3 precursor [Aspergillus terreus NIH2624] &gt;gi|114189505|gb|EAU31205.1| iron transport multicopper oxidase FET3 precursor [Aspergillus terreus NIH2624]	0	gi|121718254|ref|XP_001276149.1|	ferrooxidoreductase Fet3, putative [Aspergillus clavatus NRRL 1] &gt;gi|119404347|gb|EAW14723.1| ferrooxidoreductase Fet3, putative [Aspergillus clavatus NRRL 1]	0	gi|146324020|ref|XP_747965.2|	ferrooxidoreductase Fet3 [Aspergillus fumigatus Af293] &gt;gi|50845196|gb|AAT84595.1| ferroxidase [Aspergillus fumigatus] &gt;gi|129556363|gb|EAL85927.2| ferrooxidoreductase Fet3, putative [Aspergillus fumigatus Af293] &gt;gi|159126110|gb|EDP51226.1| ferrooxidoreductase Fet3, putative [Aspergillus fumigatus A1163]	0
ATEG_01660	-2.50688	0.177164	Oxidoreductase			gi|115384956|ref|XP_001209025.1|	conserved hypothetical protein [Aspergillus terreus NIH2624] &gt;gi|114196717|gb|EAU38417.1| conserved hypothetical protein [Aspergillus terreus NIH2624]	0	gi|169767846|ref|XP_001818394.1|	versicolorin B synthase [Aspergillus oryzae RIB40] &gt;gi|83766249|dbj|BAE56392.1| unnamed protein product [Aspergillus oryzae RIB40]	0	gi|238484763|ref|XP_002373620.1|	GMC oxidoreductase, putative [Aspergillus flavus NRRL3357] &gt;gi|220701670|gb|EED58008.1| GMC oxidoreductase, putative [Aspergillus flavus NRRL3357] &gt;gi|391870562|gb|EIT79742.1| choline dehydrogenase [Aspergillus oryzae 3.042]	0
ATEG_01179	-4.00914	0.239402	Oxidoreductase			gi|115383994|ref|XP_001208544.1|	conserved hypothetical protein [Aspergillus terreus NIH2624] &gt;gi|114196236|gb|EAU37936.1| conserved hypothetical protein [Aspergillus terreus NIH2624]	4.79218e-134	gi|154312985|ref|XP_001555819.1|	hypothetical protein BC1G_05494 [Botryotinia fuckeliana B05.10] &gt;gi|472240142|gb|EMR84922.1| putative short chain oxidoreductase protein [Botryotinia fuckeliana BcDW1]	9.26703e-95	gi|525580019|gb|EPS26269.1|	hypothetical protein PDE_01205 [Penicillium oxalicum 114-2]	1.01436e-93
ATEG_01025	-3.51135	0.325841	Oxidoreductase			gi|115383686|ref|XP_001208390.1|	hypothetical protein ATEG_01025 [Aspergillus terreus NIH2624] &gt;gi|114196082|gb|EAU37782.1| hypothetical protein ATEG_01025 [Aspergillus terreus NIH2624]	0	gi|238490242|ref|XP_002376358.1|	leucoanthocyanidin dioxygenase, putative [Aspergillus flavus NRRL3357] &gt;gi|220696771|gb|EED53112.1| leucoanthocyanidin dioxygenase, putative [Aspergillus flavus NRRL3357]	1.19734e-171	gi|169772341|ref|XP_001820639.1|	leucoanthocyanidin dioxygenase [Aspergillus oryzae RIB40] &gt;gi|83768500|dbj|BAE58637.1| unnamed protein product [Aspergillus oryzae RIB40] &gt;gi|391865523|gb|EIT74803.1| iron/ascorbate family oxidoreductase [Aspergillus oryzae 3.042]	2.25809e-170
ATEG_03474	-2.11182	0.768309	Oxidoreductase			gi|115390294|ref|XP_001212652.1|	predicted protein [Aspergillus terreus NIH2624] &gt;gi|114195048|gb|EAU36748.1| predicted protein [Aspergillus terreus NIH2624]	0	gi|347838198|emb|CCD52770.1|	similar to cytochrome P450 [Botryotinia fuckeliana T4] &gt;gi|472242149|gb|EMR86849.1| putative cytochrome p450 oxidoreductase protein [Botryotinia fuckeliana BcDW1]	9.28202e-134	gi|154309105|ref|XP_001553887.1|	hypothetical protein BC1G_07447 [Botryotinia fuckeliana B05.10]	9.28202e-134
ATEG_07899	1.96637	0.000127462	Oxidoreductase			gi|115401864|ref|XP_001216520.1|	bacterial hemoglobin [Aspergillus terreus NIH2624] &gt;gi|114190461|gb|EAU32161.1| bacterial hemoglobin [Aspergillus terreus NIH2624]	0	gi|67526129|ref|XP_661126.1|	hypothetical protein AN3522.2 [Aspergillus nidulans FGSC A4] &gt;gi|40739893|gb|EAA59083.1| hypothetical protein AN3522.2 [Aspergillus nidulans FGSC A4] &gt;gi|259481963|tpe|CBF75978.1| TPA: nitric oxide oxidoreductase (Eurofung) [Aspergillus nidulans FGSC A4]	0	gi|169762660|ref|XP_001727230.1|	flavohemoprotein [Aspergillus oryzae RIB40] &gt;gi|83770258|dbj|BAE60391.1| unnamed protein product [Aspergillus oryzae RIB40] &gt;gi|391866898|gb|EIT76166.1| flavodoxin reductases (ferredoxin-NADPH reductases) family 1 [Aspergillus oryzae 3.042]	3.75587e-177
ATEG_05380	1.9504	0.00020535	Oxidoreductase			gi|115397933|ref|XP_001214558.1|	conserved hypothetical protein [Aspergillus terreus NIH2624] &gt;gi|114192749|gb|EAU34449.1| conserved hypothetical protein [Aspergillus terreus NIH2624]	4.05028e-169	gi|238491570|ref|XP_002377022.1|	zinc-containing alcohol dehydrogenase, putative [Aspergillus flavus NRRL3357] &gt;gi|220697435|gb|EED53776.1| zinc-containing alcohol dehydrogenase, putative [Aspergillus flavus NRRL3357]	5.55954e-143	gi|169773569|ref|XP_001821253.1|	zinc-type alcohol dehydrogenase-like protein [Aspergillus oryzae RIB40] &gt;gi|83769114|dbj|BAE59251.1| unnamed protein product [Aspergillus oryzae RIB40] &gt;gi|391869252|gb|EIT78454.1| zinc-binding oxidoreductase [Aspergillus oryzae 3.042]	1.35699e-141
ATEG_02283	-1.90813	0.000528567	Oxidoreductase			gi|169776257|ref|XP_001822595.1|	sarcosine oxidase [Aspergillus oryzae RIB40] &gt;gi|238502957|ref|XP_002382712.1| sarcosine oxidase, putative [Aspergillus flavus NRRL3357] &gt;gi|83771330|dbj|BAE61462.1| unnamed protein product [Aspergillus oryzae RIB40] &gt;gi|220691522|gb|EED47870.1| sarcosine oxidase, putative [Aspergillus flavus NRRL3357] &gt;gi|391868006|gb|EIT77230.1| FAD-dependent oxidoreductase [Aspergillus oryzae 3.042]	0	gi|557722484|dbj|GAD98756.1|	sarcosine oxidase, putative [Byssochlamys spectabilis No. 5]	0	gi|145248820|ref|XP_001400749.1|	sarcosine oxidase [Aspergillus niger CBS 513.88] &gt;gi|134081419|emb|CAK46460.1| unnamed protein product [Aspergillus niger]	0
ATEG_02025	1.92026	0.000590365	Oxidoreductase			gi|115387395|ref|XP_001211203.1|	conserved hypothetical protein [Aspergillus terreus NIH2624] &gt;gi|114195287|gb|EAU36987.1| conserved hypothetical protein [Aspergillus terreus NIH2624]	0	gi|169779263|ref|XP_001824096.1|	integral membrane protein TmpA [Aspergillus oryzae RIB40] &gt;gi|238499887|ref|XP_002381178.1| membrane oxidoreductase TmpA, putative [Aspergillus flavus NRRL3357] &gt;gi|83772835|dbj|BAE62963.1| unnamed protein product [Aspergillus oryzae RIB40] &gt;gi|220692931|gb|EED49277.1| membrane oxidoreductase TmpA, putative [Aspergillus flavus NRRL3357] &gt;gi|391873149|gb|EIT82223.1| integral membrane p…	0	gi|119478804|ref|XP_001259445.1|	integral membrane protein TmpA [Neosartorya fischeri NRRL 181] &gt;gi|119407599|gb|EAW17548.1| integral membrane protein TmpA [Neosartorya fischeri NRRL 181]	0
ATEG_02207	1.96977	0.000618625	Oxidoreductase			gi|115387759|ref|XP_001211385.1|	hypothetical protein ATEG_02207 [Aspergillus terreus NIH2624] &gt;gi|114195469|gb|EAU37169.1| hypothetical protein ATEG_02207 [Aspergillus terreus NIH2624]	4.86172e-122	gi|350630317|gb|EHA18690.1|	hypothetical protein ASPNIDRAFT_37709 [Aspergillus niger ATCC 1015]	6.7867e-101	gi|317029061|ref|XP_001391021.2|	short chain dehydrogenase/reductase family oxidoreductase [Aspergillus niger CBS 513.88]	1.50718e-100
ATEG_01946	-1.67061	0.000793058	Oxidoreductase			gi|115387237|ref|XP_001211124.1|	protoplast secreted protein 2 precursor [Aspergillus terreus NIH2624] &gt;gi|114195208|gb|EAU36908.1| protoplast secreted protein 2 precursor [Aspergillus terreus NIH2624]	4.18247e-89	gi|70990366|ref|XP_750032.1|	NADH-quinone oxidoreductase Pst2 [Aspergillus fumigatus Af293] &gt;gi|66847664|gb|EAL87994.1| NADH-quinone oxidoreductase Pst2, putative [Aspergillus fumigatus Af293]	9.2977e-84	gi|159130510|gb|EDP55623.1|	NADH-quinone oxidoreductase, putative [Aspergillus fumigatus A1163]	2.06366e-83
ATEG_07572	-1.69752	0.000858472	Oxidoreductase			gi|115401210|ref|XP_001216193.1|	conserved hypothetical protein [Aspergillus terreus NIH2624] &gt;gi|114190134|gb|EAU31834.1| conserved hypothetical protein [Aspergillus terreus NIH2624]	5.21203e-111	gi|70997834|ref|XP_753649.1|	nitroreductase family protein [Aspergillus fumigatus Af293] &gt;gi|66851285|gb|EAL91611.1| nitroreductase family protein, putative [Aspergillus fumigatus Af293] &gt;gi|159126618|gb|EDP51734.1| nitroreductase family protein, putative [Aspergillus fumigatus A1163]	4.3096e-94	gi|169786119|ref|XP_001827520.1|	nitroreductase family protein [Aspergillus oryzae RIB40] &gt;gi|238507063|ref|XP_002384733.1| nitroreductase family protein, putative [Aspergillus flavus NRRL3357] &gt;gi|83776268|dbj|BAE66387.1| unnamed protein product [Aspergillus oryzae RIB40] &gt;gi|220689446|gb|EED45797.1| nitroreductase family protein, putative [Aspergillus flavus NRRL3357] &gt;gi|391866271|gb|EIT75543.1| putative oxidoredu…	1.2428e-93
ATEG_03805	1.73418	0.00226639	Oxidoreductase			gi|115390957|ref|XP_001212983.1|	conserved hypothetical protein [Aspergillus terreus NIH2624] &gt;gi|114193907|gb|EAU35607.1| conserved hypothetical protein [Aspergillus terreus NIH2624]	0	gi|159130635|gb|EDP55748.1|	FAD dependent oxidoreductase, putative [Aspergillus fumigatus A1163]	7.02057e-156	gi|146322426|ref|XP_750158.2|	FAD dependent oxidoreductase [Aspergillus fumigatus Af293] &gt;gi|129557011|gb|EAL88120.2| FAD dependent oxidoreductase, putative [Aspergillus fumigatus Af293]	7.02487e-156
ATEG_01841	1.62481	0.00288635	Oxidoreductase			gi|115385318|ref|XP_001209206.1|	conserved hypothetical protein [Aspergillus terreus NIH2624] &gt;gi|114196898|gb|EAU38598.1| conserved hypothetical protein [Aspergillus terreus NIH2624]	0	gi|317155964|ref|XP_001825483.2|	apoptosis-inducing factor [Aspergillus oryzae RIB40] &gt;gi|391868118|gb|EIT77341.1| monodehydroascorbate/ferredoxin reductase [Aspergillus oryzae 3.042]	0	gi|238498894|ref|XP_002380682.1|	AIF-like mitochondrial oxidoreductase (Nfrl), putative [Aspergillus flavus NRRL3357] &gt;gi|220693956|gb|EED50301.1| AIF-like mitochondrial oxidoreductase (Nfrl), putative [Aspergillus flavus NRRL3357]	0
ATEG_05930	1.55547	0.0037955	Oxidoreductase			gi|115399038|ref|XP_001215108.1|	conserved hypothetical protein [Aspergillus terreus NIH2624] &gt;gi|114191991|gb|EAU33691.1| conserved hypothetical protein [Aspergillus terreus NIH2624]	0	gi|119480069|ref|XP_001260063.1|	NADH-dependent flavin oxidoreductase, putative [Neosartorya fischeri NRRL 181] &gt;gi|119408217|gb|EAW18166.1| NADH-dependent flavin oxidoreductase, putative [Neosartorya fischeri NRRL 181]	0	gi|169769925|ref|XP_001819432.1|	NADH-dependent flavin oxidoreductase [Aspergillus oryzae RIB40] &gt;gi|238487746|ref|XP_002375111.1| NADH-dependent flavin oxidoreductase, putative [Aspergillus flavus NRRL3357] &gt;gi|83767291|dbj|BAE57430.1| unnamed protein product [Aspergillus oryzae RIB40] &gt;gi|220699990|gb|EED56329.1| NADH-dependent flavin oxidoreductase, putative [Aspergillus flavus NRRL3357]	0
ATEG_00487	1.75911	0.00464226	Oxidoreductase			gi|115491891|ref|XP_001210573.1|	conserved hypothetical protein [Aspergillus terreus NIH2624] &gt;gi|114197433|gb|EAU39133.1| conserved hypothetical protein [Aspergillus terreus NIH2624]	0	gi|159125793|gb|EDP50909.1|	choline dehydrogenase, putative [Aspergillus fumigatus A1163]	0	gi|119499495|ref|XP_001266505.1|	GMC oxidoreductase, putative [Neosartorya fischeri NRRL 181] &gt;gi|119414669|gb|EAW24608.1| GMC oxidoreductase, putative [Neosartorya fischeri NRRL 181]	0
ATEG_08122	-1.6423	0.00536915	Oxidoreductase			gi|115433212|ref|XP_001216743.1|	conserved hypothetical protein [Aspergillus terreus NIH2624] &gt;gi|114189595|gb|EAU31295.1| conserved hypothetical protein [Aspergillus terreus NIH2624]	9.82493e-166	gi|317149162|ref|XP_003190278.1|	oxidoreductase, 2OG-Fe(II) oxygenase family [Aspergillus oryzae RIB40]	1.27739e-159	gi|238494568|ref|XP_002378520.1|	oxidoreductase, 2OG-Fe(II) oxygenase family, putative [Aspergillus flavus NRRL3357] &gt;gi|220695170|gb|EED51513.1| oxidoreductase, 2OG-Fe(II) oxygenase family, putative [Aspergillus flavus NRRL3357]	1.66608e-159
ATEG_06309	-1.52684	0.0062008	Oxidoreductase			gi|67541166|ref|XP_664357.1|	hypothetical protein AN6753.2 [Aspergillus nidulans FGSC A4] &gt;gi|40739381|gb|EAA58571.1| hypothetical protein AN6753.2 [Aspergillus nidulans FGSC A4] &gt;gi|259480346|tpe|CBF71392.1| TPA: NADH-dependent flavin oxidoreductase, putative (AFU_orthologue; AFUA_7G06420) [Aspergillus nidulans FGSC A4]	0	gi|119483132|ref|XP_001261594.1|	NADH-dependent flavin oxidoreductase, putative [Neosartorya fischeri NRRL 181] &gt;gi|119409749|gb|EAW19697.1| NADH-dependent flavin oxidoreductase, putative [Neosartorya fischeri NRRL 181]	0	gi|70986758|ref|XP_748868.1|	NADH-dependent flavin oxidoreductase [Aspergillus fumigatus Af293] &gt;gi|66846498|gb|EAL86830.1| NADH-dependent flavin oxidoreductase, putative [Aspergillus fumigatus Af293] &gt;gi|159123361|gb|EDP48481.1| NADH-dependent flavin oxidoreductase, putative [Aspergillus fumigatus A1163]	0
ATEG_07486	1.88624	0.00818165	Oxidoreductase			gi|115401038|ref|XP_001216107.1|	predicted protein [Aspergillus terreus NIH2624] &gt;gi|114190048|gb|EAU31748.1| predicted protein [Aspergillus terreus NIH2624]	0	gi|358400872|gb|EHK50187.1|	hypothetical protein TRIATDRAFT_233440, partial [Trichoderma atroviride IMI 206040]	2.5169e-68	gi|261199460|ref|XP_002626131.1|	NAD-binding Rossmann fold oxidoreductase [Ajellomyces dermatitidis SLH14081] &gt;gi|239594339|gb|EEQ76920.1| NAD-binding Rossmann fold oxidoreductase [Ajellomyces dermatitidis SLH14081]	9.56421e-68
ATEG_00115	-2.13467	7.4868e-05	Permease			gi|115491147|ref|XP_001210201.1|	conserved hypothetical protein [Aspergillus terreus NIH2624] &gt;gi|114197061|gb|EAU38761.1| conserved hypothetical protein [Aspergillus terreus NIH2624]	3.22156e-163	gi|485920330|gb|EOD46391.1|	putative choline transporter protein [Neofusicoccum parvum UCRNP2]	1.29894e-159	gi|119484524|ref|XP_001262041.1|	amino acid permease, putative [Neosartorya fischeri NRRL 181] &gt;gi|119410197|gb|EAW20144.1| amino acid permease, putative [Neosartorya fischeri NRRL 181]	1.2756e-156
ATEG_00126	-3.47679	5.53032e-11	Permease			gi|238483127|ref|XP_002372802.1|	neutral amino acid permease [Aspergillus flavus NRRL3357] &gt;gi|220700852|gb|EED57190.1| neutral amino acid permease [Aspergillus flavus NRRL3357]	1.34274e-128	gi|115491169|ref|XP_001210212.1|	conserved hypothetical protein [Aspergillus terreus NIH2624] &gt;gi|114197072|gb|EAU38772.1| conserved hypothetical protein [Aspergillus terreus NIH2624]	3.16785e-128	gi|317139674|ref|XP_003189191.1|	amino acid transporter [Aspergillus oryzae RIB40]	5.00271e-128
ATEG_01200	-2.45943	1.38491e-05	Permease			gi|115384036|ref|XP_001208565.1|	conserved hypothetical protein [Aspergillus terreus NIH2624] &gt;gi|114196257|gb|EAU37957.1| conserved hypothetical protein [Aspergillus terreus NIH2624]	0	gi|119499247|ref|XP_001266381.1|	amino acid permease, putative [Neosartorya fischeri NRRL 181] &gt;gi|119414545|gb|EAW24484.1| amino acid permease, putative [Neosartorya fischeri NRRL 181]	0	gi|358375622|dbj|GAA92202.1|	amino acid permease [Aspergillus kawachii IFO 4308]	0
ATEG_01919	-4.19828	3.46779e-05	Permease			gi|475663170|gb|EMT60966.1|	hypothetical protein FOC4_g10012256 [Fusarium oxysporum f. sp. cubense race 4]	0	gi|531988690|emb|CCT63575.1|	related to nicotinamide mononucleotide permease [Fusarium fujikuroi IMI 58289]	0	gi|342888275|gb|EGU87634.1|	hypothetical protein FOXB_01845 [Fusarium oxysporum Fo5176]	0
ATEG_02252	5.27396	7.78806e-23	Permease			gi|115387849|ref|XP_001211430.1|	conserved hypothetical protein [Aspergillus terreus NIH2624] &gt;gi|114195514|gb|EAU37214.1| conserved hypothetical protein [Aspergillus terreus NIH2624]	0	gi|70996688|ref|XP_753099.1|	MFS lactose permease [Aspergillus fumigatus Af293] &gt;gi|66850734|gb|EAL91061.1| MFS lactose permease, putative [Aspergillus fumigatus Af293] &gt;gi|159131834|gb|EDP56947.1| MFS lactose permease, putative [Aspergillus fumigatus A1163]	0	gi|121700553|ref|XP_001268541.1|	MFS lactose permease, putative [Aspergillus clavatus NRRL 1] &gt;gi|119396684|gb|EAW07115.1| MFS lactose permease, putative [Aspergillus clavatus NRRL 1]	0
ATEG_07275	5.58601	1.62261e-15	Permease			gi|115386840|ref|XP_001209961.1|	conserved hypothetical protein [Aspergillus terreus NIH2624] &gt;gi|114190959|gb|EAU32659.1| conserved hypothetical protein [Aspergillus terreus NIH2624]	0	gi|238503738|ref|XP_002383101.1|	MFS lactose permease, putative [Aspergillus flavus NRRL3357] &gt;gi|317138514|ref|XP_003189050.1| MFS lactose permease [Aspergillus oryzae RIB40] &gt;gi|220690572|gb|EED46921.1| MFS lactose permease, putative [Aspergillus flavus NRRL3357]	0	gi|259486907|tpe|CBF85148.1|	TPA: MFS lactose permease, putative (AFU_orthologue; AFUA_6G01860) [Aspergillus nidulans FGSC A4]	0
ATEG_07335	3.92096	5.73873e-13	Permease			gi|115386960|ref|XP_001210021.1|	hypothetical protein ATEG_07335 [Aspergillus terreus NIH2624] &gt;gi|114191019|gb|EAU32719.1| hypothetical protein ATEG_07335 [Aspergillus terreus NIH2624]	0	gi|238485450|ref|XP_002373963.1|	MFS transporter, putative [Aspergillus flavus NRRL3357] &gt;gi|220698842|gb|EED55181.1| MFS transporter, putative [Aspergillus flavus NRRL3357] &gt;gi|391872473|gb|EIT81589.1| permease of the major facilitator superfamily [Aspergillus oryzae 3.042]	0	gi|169771953|ref|XP_001820446.1|	MFS transporter [Aspergillus oryzae RIB40] &gt;gi|83768305|dbj|BAE58444.1| unnamed protein product [Aspergillus oryzae RIB40]	0
ATEG_08126	4.06447	2.88619e-12	Permease			gi|115433220|ref|XP_001216747.1|	conserved hypothetical protein [Aspergillus terreus NIH2624] &gt;gi|114189599|gb|EAU31299.1| conserved hypothetical protein [Aspergillus terreus NIH2624]	0	gi|169777473|ref|XP_001823202.1|	purine nucleoside permease [Aspergillus oryzae RIB40] &gt;gi|238494614|ref|XP_002378543.1| purine nucleoside permease, putative [Aspergillus flavus NRRL3357] &gt;gi|83771939|dbj|BAE62069.1| unnamed protein product [Aspergillus oryzae RIB40] &gt;gi|220695193|gb|EED51536.1| purine nucleoside permease, putative [Aspergillus flavus NRRL3357]	9.55911e-127	gi|121711064|ref|XP_001273148.1|	purine nucleoside permease, putative [Aspergillus clavatus NRRL 1] &gt;gi|119401298|gb|EAW11722.1| purine nucleoside permease, putative [Aspergillus clavatus NRRL 1]	2.12955e-126
ATEG_03837	1.45933	0.012028	Permease			gi|317144381|ref|XP_001820083.2|	MFS transporter [Aspergillus oryzae RIB40] &gt;gi|391873653|gb|EIT82673.1| permease of the major facilitator superfamily [Aspergillus oryzae 3.042]	2.39384e-178	gi|83767942|dbj|BAE58081.1|	unnamed protein product [Aspergillus oryzae RIB40]	5.42147e-175	gi|121703033|ref|XP_001269781.1|	MFS transporter, putative [Aspergillus clavatus NRRL 1] &gt;gi|119397924|gb|EAW08355.1| MFS transporter, putative [Aspergillus clavatus NRRL 1]	1.20533e-174
ATEG_01516	1.39834	0.0169023	Permease			gi|115384668|ref|XP_001208881.1|	conserved hypothetical protein [Aspergillus terreus NIH2624] &gt;gi|114196573|gb|EAU38273.1| conserved hypothetical protein [Aspergillus terreus NIH2624]	0	gi|119481013|ref|XP_001260535.1|	amino acid permease [Neosartorya fischeri NRRL 181] &gt;gi|119408689|gb|EAW18638.1| amino acid permease [Neosartorya fischeri NRRL 181]	0	gi|121715488|ref|XP_001275353.1|	amino acid permease [Aspergillus clavatus NRRL 1] &gt;gi|119403510|gb|EAW13927.1| amino acid permease [Aspergillus clavatus NRRL 1]	0
ATEG_00027	1.45183	0.0209081	Permease			gi|115490971|ref|XP_001210113.1|	conserved hypothetical protein [Aspergillus terreus NIH2624] &gt;gi|114196973|gb|EAU38673.1| conserved hypothetical protein [Aspergillus terreus NIH2624]	0	gi|358372779|dbj|GAA89381.1|	MFS transporter [Aspergillus kawachii IFO 4308]	0	gi|238508499|ref|XP_002385442.1|	MFS transporter, putative [Aspergillus flavus NRRL3357] &gt;gi|220688961|gb|EED45313.1| MFS transporter, putative [Aspergillus flavus NRRL3357] &gt;gi|391864308|gb|EIT73604.1| permease of the major facilitator superfamily [Aspergillus oryzae 3.042]	0
ATEG_09408	1.21166	0.0239102	Permease			gi|115438296|ref|XP_001218030.1|	conserved hypothetical protein [Aspergillus terreus NIH2624] &gt;gi|114188845|gb|EAU30545.1| conserved hypothetical protein [Aspergillus terreus NIH2624]	7.51114e-157	gi|146324063|ref|XP_754010.2|	GABA permease [Aspergillus fumigatus Af293] &gt;gi|129558087|gb|EAL91972.2| GABA permease, putative [Aspergillus fumigatus Af293]	8.67712e-126	gi|159126255|gb|EDP51371.1|	GABA permease, putative [Aspergillus fumigatus A1163]	1.47215e-125
ATEG_03751	-1.37925	0.0256039	Permease			gi|350637983|gb|EHA26339.1|	hypothetical protein ASPNIDRAFT_36237 [Aspergillus niger ATCC 1015]	2.02389e-180	gi|317144268|ref|XP_001820006.2|	hypothetical protein AOR_1_1562154 [Aspergillus oryzae RIB40]	2.6292e-180	gi|238486414|ref|XP_002374445.1|	nitrogen permease regulator Npr2, putative [Aspergillus flavus NRRL3357] &gt;gi|83767865|dbj|BAE58004.1| unnamed protein product [Aspergillus oryzae RIB40] &gt;gi|220699324|gb|EED55663.1| nitrogen permease regulator Npr2, putative [Aspergillus flavus NRRL3357] &gt;gi|391872703|gb|EIT81804.1| nitrogen permease regulator NLRG/NPR2 [Aspergillus oryzae 3.042]	2.6389e-180
ATEG_08557	1.48769	0.0284998	Permease			gi|115402133|ref|XP_001217143.1|	conserved hypothetical protein [Aspergillus terreus NIH2624] &gt;gi|114188989|gb|EAU30689.1| conserved hypothetical protein [Aspergillus terreus NIH2624]	1.28552e-69	gi|83766354|dbj|BAE56497.1|	unnamed protein product [Aspergillus oryzae RIB40]	7.96487e-32	gi|238485005|ref|XP_002373741.1|	DUF6 domain protein, putative [Aspergillus flavus NRRL3357] &gt;gi|317140949|ref|XP_001818499.2| hypothetical protein AOR_1_2784174 [Aspergillus oryzae RIB40] &gt;gi|220701791|gb|EED58129.1| DUF6 domain protein, putative [Aspergillus flavus NRRL3357] &gt;gi|391869959|gb|EIT79148.1| permease of the drug/metabolite transporter (DMT) superfamily [Aspergillus oryzae 3.042]	7.96487e-32
ATEG_08375	1.40375	0.0348163	Permease			gi|115433719|ref|XP_001216996.1|	conserved hypothetical protein [Aspergillus terreus NIH2624] &gt;gi|114189848|gb|EAU31548.1| conserved hypothetical protein [Aspergillus terreus NIH2624]	0	gi|391865494|gb|EIT74774.1|	permease of the major facilitator superfamily [Aspergillus oryzae 3.042]	6.55936e-152	gi|238490224|ref|XP_002376349.1|	MFS toxin efflux pump (AflT), putative [Aspergillus flavus NRRL3357] &gt;gi|220696762|gb|EED53103.1| MFS toxin efflux pump (AflT), putative [Aspergillus flavus NRRL3357]	8.56678e-152
ATEG_08658	-1.07308	0.0645136	Permease			gi|115402335|ref|XP_001217244.1|	conserved hypothetical protein [Aspergillus terreus NIH2624] &gt;gi|114189090|gb|EAU30790.1| conserved hypothetical protein [Aspergillus terreus NIH2624]	0	gi|119488590|ref|XP_001262745.1|	proline permease PrnB [Neosartorya fischeri NRRL 181] &gt;gi|119410903|gb|EAW20848.1| proline permease PrnB [Neosartorya fischeri NRRL 181]	0	gi|70982590|ref|XP_746823.1|	proline permease PrnB [Aspergillus fumigatus Af293] &gt;gi|66844447|gb|EAL84785.1| proline permease PrnB [Aspergillus fumigatus Af293] &gt;gi|159122935|gb|EDP48055.1| proline permease PrnB [Aspergillus fumigatus A1163]	0
ATEG_04485	-1.25105	0.064983	Permease			gi|115396048|ref|XP_001213663.1|	conserved hypothetical protein [Aspergillus terreus NIH2624] &gt;gi|114193232|gb|EAU34932.1| conserved hypothetical protein [Aspergillus terreus NIH2624]	0	gi|134083189|emb|CAK42829.1|	unnamed protein product [Aspergillus niger]	6.28176e-158	gi|358368315|dbj|GAA84932.1|	amino acid permease [Aspergillus kawachii IFO 4308]	1.06725e-157
ATEG_02759	0.826038	0.147844	Permease			gi|115388863|ref|XP_001211937.1|	conserved hypothetical protein [Aspergillus terreus NIH2624] &gt;gi|114196021|gb|EAU37721.1| conserved hypothetical protein [Aspergillus terreus NIH2624]	0	gi|325092218|gb|EGC45528.1|	calcium permease family membrane transporter [Ajellomyces capsulatus H88]	0	gi|225555080|gb|EEH03373.1|	calcium permease family membrane transporter [Ajellomyces capsulatus G186AR]	0
ATEG_07603	-1.43372	0.170617	Permease			gi|115401272|ref|XP_001216224.1|	conserved hypothetical protein [Aspergillus terreus NIH2624] &gt;gi|114190165|gb|EAU31865.1| conserved hypothetical protein [Aspergillus terreus NIH2624]	0	gi|169786023|ref|XP_001827472.1|	sugar transporter [Aspergillus oryzae RIB40] &gt;gi|238506955|ref|XP_002384679.1| sugar transporter, putative [Aspergillus flavus NRRL3357] &gt;gi|83776220|dbj|BAE66339.1| unnamed protein product [Aspergillus oryzae RIB40] &gt;gi|220689392|gb|EED45743.1| sugar transporter, putative [Aspergillus flavus NRRL3357] &gt;gi|391866455|gb|EIT75727.1| permease of the major facilitator superfamily [Aspergi…	0	gi|145249426|ref|XP_001401052.1|	sugar transporter [Aspergillus niger CBS 513.88] &gt;gi|134081731|emb|CAK48520.1| unnamed protein product [Aspergillus niger] &gt;gi|350639510|gb|EHA27864.1| hypothetical protein ASPNIDRAFT_41809 [Aspergillus niger ATCC 1015]	0
ATEG_09796	0.891107	0.176381	Permease			gi|115443222|ref|XP_001218418.1|	lipid A export ATP-binding/permease protein msbA [Aspergillus terreus NIH2624] &gt;gi|114188287|gb|EAU29987.1| lipid A export ATP-binding/permease protein msbA [Aspergillus terreus NIH2624]	0	gi|350637396|gb|EHA25753.1|	hypothetical protein ASPNIDRAFT_212928 [Aspergillus niger ATCC 1015]	0	gi|317033746|ref|XP_001395392.2|	lipid A export ATP-binding/permease protein msbA [Aspergillus niger CBS 513.88]	0
ATEG_05599	-1.34782	0.182119	Permease			gi|115398371|ref|XP_001214777.1|	conserved hypothetical protein [Aspergillus terreus NIH2624] &gt;gi|114192968|gb|EAU34668.1| conserved hypothetical protein [Aspergillus terreus NIH2624]	0	gi|350631986|gb|EHA20354.1|	hypothetical protein ASPNIDRAFT_44329 [Aspergillus niger ATCC 1015]	0	gi|358365931|dbj|GAA82552.1|	general amino acid permease [Aspergillus kawachii IFO 4308]	0
ATEG_04744	1.01822	0.189559	Permease			gi|238486648|ref|XP_002374562.1|	high-affinity hexose transporter, putative [Aspergillus flavus NRRL3357] &gt;gi|220699441|gb|EED55780.1| high-affinity hexose transporter, putative [Aspergillus flavus NRRL3357]	1.2692e-98	gi|358372320|dbj|GAA88924.1|	high-affinity hexose transporter [Aspergillus kawachii IFO 4308]	1.82056e-97	gi|317144105|ref|XP_001819906.2|	hexose carrier protein [Aspergillus oryzae RIB40] &gt;gi|391867417|gb|EIT76663.1| permease of the major facilitator superfamily [Aspergillus oryzae 3.042]	3.08644e-97
ATEG_05058	-1.68295	0.2718	Permease			gi|121699884|ref|XP_001268207.1|	amino acid permease, putative [Aspergillus clavatus NRRL 1] &gt;gi|119396349|gb|EAW06781.1| amino acid permease, putative [Aspergillus clavatus NRRL 1]	0	gi|119471852|ref|XP_001258228.1|	amino acid permease, putative [Neosartorya fischeri NRRL 181] &gt;gi|119406380|gb|EAW16331.1| amino acid permease, putative [Neosartorya fischeri NRRL 181]	0	gi|70992291|ref|XP_750994.1|	amino acid permease [Aspergillus fumigatus Af293] &gt;gi|66848627|gb|EAL88956.1| amino acid permease, putative [Aspergillus fumigatus Af293] &gt;gi|159124564|gb|EDP49682.1| amino acid permease, putative [Aspergillus fumigatus A1163]	0
ATEG_00673	-1.99969	0.271857	Permease			gi|115492263|ref|XP_001210759.1|	conserved hypothetical protein [Aspergillus terreus NIH2624] &gt;gi|114197619|gb|EAU39319.1| conserved hypothetical protein [Aspergillus terreus NIH2624]	0	gi|317037519|ref|XP_001398600.2|	monocarboxylate transporter [Aspergillus niger CBS 513.88]	6.07307e-151	gi|358366570|dbj|GAA83190.1|	monocarboxylate permease Mch4 [Aspergillus kawachii IFO 4308]	7.92595e-151
ATEG_00903	0.846051	0.376603	Permease			gi|115492723|ref|XP_001210989.1|	conserved hypothetical protein [Aspergillus terreus NIH2624] &gt;gi|114197849|gb|EAU39549.1| conserved hypothetical protein [Aspergillus terreus NIH2624]	0	gi|212544892|ref|XP_002152600.1|	allantoate permease, putative [Talaromyces marneffei ATCC 18224] &gt;gi|210065569|gb|EEA19663.1| allantoate permease, putative [Talaromyces marneffei ATCC 18224]	2.6208e-154	gi|242814079|ref|XP_002486298.1|	pantothenate transporter, putative [Talaromyces stipitatus ATCC 10500] &gt;gi|218714637|gb|EED14060.1| pantothenate transporter, putative [Talaromyces stipitatus ATCC 10500]	3.68307e-153
ATEG_09252	-0.912946	0.414775	Permease			gi|169776353|ref|XP_001822643.1|	hypothetical protein AOR_1_774134 [Aspergillus oryzae RIB40] &gt;gi|83771378|dbj|BAE61510.1| unnamed protein product [Aspergillus oryzae RIB40] &gt;gi|391874499|gb|EIT83374.1| amino acid transporter [Aspergillus oryzae 3.042]	0	gi|317027105|ref|XP_001400106.2|	hypothetical protein ANI_1_1394024 [Aspergillus niger CBS 513.88] &gt;gi|350634899|gb|EHA23261.1| hypothetical protein ASPNIDRAFT_207193 [Aspergillus niger ATCC 1015]	0	gi|358367951|dbj|GAA84569.1|	amino acid permease [Aspergillus kawachii IFO 4308]	0
ATEG_02144	-0.601101	0.492321	Permease			gi|115387633|ref|XP_001211322.1|	conserved hypothetical protein [Aspergillus terreus NIH2624] &gt;gi|114195406|gb|EAU37106.1| conserved hypothetical protein [Aspergillus terreus NIH2624]	0	gi|238492481|ref|XP_002377477.1|	GABA permease (Uga4), putative [Aspergillus flavus NRRL3357] &gt;gi|220695971|gb|EED52313.1| GABA permease (Uga4), putative [Aspergillus flavus NRRL3357]	5.996e-166	gi|169782828|ref|XP_001825876.1|	GABA permease [Aspergillus oryzae RIB40] &gt;gi|83774620|dbj|BAE64743.1| unnamed protein product [Aspergillus oryzae RIB40]	5.99722e-166
ATEG_02570	-0.499836	0.548726	Permease			gi|115388485|ref|XP_001211748.1|	hypothetical protein ATEG_02570 [Aspergillus terreus NIH2624] &gt;gi|114195832|gb|EAU37532.1| hypothetical protein ATEG_02570 [Aspergillus terreus NIH2624]	0	gi|169770933|ref|XP_001819936.1|	sulfate permease 2 [Aspergillus oryzae RIB40] &gt;gi|83767795|dbj|BAE57934.1| unnamed protein product [Aspergillus oryzae RIB40]	0	gi|391874322|gb|EIT83228.1|	sulfate/bicarbonate/oxalate exchanger SAT-1 [Aspergillus oryzae 3.042]	0
ATEG_00521	-0.707843	0.566101	Permease			gi|115491959|ref|XP_001210607.1|	conserved hypothetical protein [Aspergillus terreus NIH2624] &gt;gi|114197467|gb|EAU39167.1| conserved hypothetical protein [Aspergillus terreus NIH2624]	0	gi|358371955|dbj|GAA88561.1|	uridine permease Fui1 [Aspergillus kawachii IFO 4308]	0	gi|145240185|ref|XP_001392739.1|	uracil permease [Aspergillus niger CBS 513.88] &gt;gi|134077253|emb|CAK45594.1| unnamed protein product [Aspergillus niger]	0
ATEG_02898	0.926893	0.567183	Permease			gi|70991435|ref|XP_750566.1|	l-fucose permease [Aspergillus fumigatus Af293] &gt;gi|66848199|gb|EAL88528.1| l-fucose permease, putative [Aspergillus fumigatus Af293] &gt;gi|159124122|gb|EDP49240.1| l-fucose permease, putative [Aspergillus fumigatus A1163]	0	gi|119467968|ref|XP_001257790.1|	l-fucose permease, putative [Neosartorya fischeri NRRL 181] &gt;gi|119405942|gb|EAW15893.1| l-fucose permease, putative [Neosartorya fischeri NRRL 181]	0	gi|557724944|dbj|GAD96375.1|	conserved hypothetical protein [Byssochlamys spectabilis No. 5]	3.49914e-175
ATEG_01687	-1.85735	0.579197	Permease			gi|115385010|ref|XP_001209052.1|	hypothetical protein ATEG_01687 [Aspergillus terreus NIH2624] &gt;gi|114196744|gb|EAU38444.1| hypothetical protein ATEG_01687 [Aspergillus terreus NIH2624]	1.41782e-102	gi|391870574|gb|EIT79754.1|	amino acid permease [Aspergillus oryzae 3.042]	7.16234e-69	gi|317140816|ref|XP_003189300.1|	amino acid permease [Aspergillus oryzae RIB40]	7.16299e-69
ATEG_04188	-0.390911	0.591734	Permease			gi|115391723|ref|XP_001213366.1|	conserved hypothetical protein [Aspergillus terreus NIH2624] &gt;gi|121739204|sp|Q0CQ46.1|NPR3_ASPTN RecName: Full=Nitrogen permease regulator 3; AltName: Full=Required for meiotic nuclear division protein 11; Flags: Precursor &gt;gi|114194290|gb|EAU35990.1| conserved hypothetical protein [Aspergillus terreus NIH2624]	0	gi|119496033|ref|XP_001264790.1|	UPF0171 domain protein [Neosartorya fischeri NRRL 181] &gt;gi|158512643|sp|A1D3A0.1|NPR3_NEOFI RecName: Full=Nitrogen permease regulator 3; AltName: Full=Required for meiotic nuclear division protein 11; Flags: Precursor &gt;gi|119412952|gb|EAW22893.1| UPF0171 domain protein [Neosartorya fischeri NRRL 181]	0	gi|317137574|ref|XP_001727815.2|	protein rmd11 [Aspergillus oryzae RIB40] &gt;gi|391870149|gb|EIT79335.1| Nitrogen permease regulator 3 [Aspergillus oryzae 3.042]	0
ATEG_00732	-1.41436	0.602588	Permease			gi|115492381|ref|XP_001210818.1|	conserved hypothetical protein [Aspergillus terreus NIH2624] &gt;gi|114197678|gb|EAU39378.1| conserved hypothetical protein [Aspergillus terreus NIH2624]	0	gi|70993940|ref|XP_751817.1|	GABA permease [Aspergillus fumigatus Af293] &gt;gi|66849451|gb|EAL89779.1| GABA permease, putative [Aspergillus fumigatus Af293]	0	gi|159125265|gb|EDP50382.1|	GABA permease, putative [Aspergillus fumigatus A1163]	0
ATEG_00269	0.499643	0.614061	Permease			gi|115491455|ref|XP_001210355.1|	hypothetical protein ATEG_00269 [Aspergillus terreus NIH2624] &gt;gi|114197215|gb|EAU38915.1| hypothetical protein ATEG_00269 [Aspergillus terreus NIH2624]	0	gi|169781622|ref|XP_001825274.1|	amino acid transporter [Aspergillus oryzae RIB40] &gt;gi|238498418|ref|XP_002380444.1| neutral amino acid permease, putative [Aspergillus flavus NRRL3357] &gt;gi|83774016|dbj|BAE64141.1| unnamed protein product [Aspergillus oryzae RIB40] &gt;gi|220693718|gb|EED50063.1| neutral amino acid permease, putative [Aspergillus flavus NRRL3357] &gt;gi|391865415|gb|EIT74699.1| amino acid transporter [Asper…	0	gi|159131197|gb|EDP56310.1|	neutral amino acid permease, putative [Aspergillus fumigatus A1163]	0
ATEG_00280	-0.403066	0.618452	Permease			gi|115491477|ref|XP_001210366.1|	conserved hypothetical protein [Aspergillus terreus NIH2624] &gt;gi|114197226|gb|EAU38926.1| conserved hypothetical protein [Aspergillus terreus NIH2624]	0	gi|238498382|ref|XP_002380426.1|	purine-cytosine permease, putative [Aspergillus flavus NRRL3357] &gt;gi|317155647|ref|XP_001825259.2| nucleoside transporter [Aspergillus oryzae RIB40] &gt;gi|220693700|gb|EED50045.1| purine-cytosine permease, putative [Aspergillus flavus NRRL3357]	0	gi|83774001|dbj|BAE64126.1|	unnamed protein product [Aspergillus oryzae RIB40]	0
ATEG_09093	-1.37759	0.654508	Permease			gi|115437058|ref|XP_001217715.1|	conserved hypothetical protein [Aspergillus terreus NIH2624] &gt;gi|114188530|gb|EAU30230.1| conserved hypothetical protein [Aspergillus terreus NIH2624]	0	gi|169764197|ref|XP_001816570.1|	MFS transporter [Aspergillus oryzae RIB40] &gt;gi|238504614|ref|XP_002383538.1| MFS transporter, putative [Aspergillus flavus NRRL3357] &gt;gi|83764424|dbj|BAE54568.1| unnamed protein product [Aspergillus oryzae RIB40] &gt;gi|220691009|gb|EED47358.1| MFS transporter, putative [Aspergillus flavus NRRL3357] &gt;gi|391873883|gb|EIT82887.1| permease of the major facilitator superfamily [Aspergillus o…	0	gi|145248395|ref|XP_001396446.1|	MFS transporter [Aspergillus niger CBS 513.88] &gt;gi|134081198|emb|CAK41707.1| unnamed protein product [Aspergillus niger] &gt;gi|350639090|gb|EHA27445.1| hypothetical protein ASPNIDRAFT_54838 [Aspergillus niger ATCC 1015]	0
ATEG_06344	0.42809	0.709203	Permease			gi|115399866|ref|XP_001215522.1|	purine permease [Aspergillus terreus NIH2624] &gt;gi|114191188|gb|EAU32888.1| purine permease [Aspergillus terreus NIH2624]	0	gi|121711623|ref|XP_001273427.1|	purine permease, putative [Aspergillus clavatus NRRL 1] &gt;gi|119401578|gb|EAW12001.1| purine permease, putative [Aspergillus clavatus NRRL 1]	0	gi|70986864|ref|XP_748919.1|	purine permease [Aspergillus fumigatus Af293] &gt;gi|66846549|gb|EAL86881.1| purine permease, putative [Aspergillus fumigatus Af293] &gt;gi|159123312|gb|EDP48432.1| purine permease, putative [Aspergillus fumigatus A1163]	0
ATEG_08128	-1.23076	0.712414	Permease			gi|115433224|ref|XP_001216749.1|	hypothetical protein ATEG_08128 [Aspergillus terreus NIH2624] &gt;gi|114189601|gb|EAU31301.1| hypothetical protein ATEG_08128 [Aspergillus terreus NIH2624]	0	gi|391871355|gb|EIT80515.1|	permease of the major facilitator superfamily [Aspergillus oryzae 3.042]	0	gi|169777479|ref|XP_001823205.1|	hypothetical protein AOR_1_642114 [Aspergillus oryzae RIB40] &gt;gi|83771942|dbj|BAE62072.1| unnamed protein product [Aspergillus oryzae RIB40]	0
ATEG_01336	0.682909	0.736284	Permease			gi|115384308|ref|XP_001208701.1|	conserved hypothetical protein [Aspergillus terreus NIH2624] &gt;gi|114196393|gb|EAU38093.1| conserved hypothetical protein [Aspergillus terreus NIH2624]	0	gi|238504570|ref|XP_002383516.1|	pantothenate transporter, putative [Aspergillus flavus NRRL3357] &gt;gi|220690987|gb|EED47336.1| pantothenate transporter, putative [Aspergillus flavus NRRL3357]	3.24933e-158	gi|169764229|ref|XP_001816586.1|	pantothenate transporter [Aspergillus oryzae RIB40] &gt;gi|83764440|dbj|BAE54584.1| unnamed protein product [Aspergillus oryzae RIB40] &gt;gi|391873855|gb|EIT82859.1| permease of the major facilitator superfamily [Aspergillus oryzae 3.042]	7.81282e-157
ATEG_06895	-0.866643	0.737749	Permease			gi|115386080|ref|XP_001209581.1|	hypothetical protein ATEG_06895 [Aspergillus terreus NIH2624] &gt;gi|114190579|gb|EAU32279.1| hypothetical protein ATEG_06895 [Aspergillus terreus NIH2624]	0	gi|358371451|dbj|GAA88059.1|	maltose permease [Aspergillus kawachii IFO 4308]	0	gi|145236483|ref|XP_001390889.1|	maltose permease [Aspergillus niger CBS 513.88] &gt;gi|134075343|emb|CAK44977.1| unnamed protein product [Aspergillus niger]	0
ATEG_04821	-1.83971	0.795531	Permease			gi|115396720|ref|XP_001213999.1|	conserved hypothetical protein [Aspergillus terreus NIH2624] &gt;gi|114193568|gb|EAU35268.1| conserved hypothetical protein [Aspergillus terreus NIH2624]	3.03166e-167	gi|391866249|gb|EIT75521.1|	permease of the major facilitator superfamily [Aspergillus oryzae 3.042]	7.60211e-130	gi|238507475|ref|XP_002384939.1|	allantoate permease, putative [Aspergillus flavus NRRL3357] &gt;gi|220689652|gb|EED46003.1| allantoate permease, putative [Aspergillus flavus NRRL3357]	7.60211e-130
ATEG_00739	-0.711741	0.802137	Permease			gi|115492395|ref|XP_001210825.1|	conserved hypothetical protein [Aspergillus terreus NIH2624] &gt;gi|114197685|gb|EAU39385.1| conserved hypothetical protein [Aspergillus terreus NIH2624]	0	gi|350633725|gb|EHA22090.1|	hypothetical protein ASPNIDRAFT_122901 [Aspergillus niger ATCC 1015]	3.55125e-135	gi|317036677|ref|XP_001397839.2|	GABA permease [Aspergillus niger CBS 513.88]	7.91135e-135
ATEG_04310	0.324768	0.815445	Permease			gi|115395202|ref|XP_001213488.1|	general amino-acid permease GAP1 [Aspergillus terreus NIH2624] &gt;gi|114193057|gb|EAU34757.1| general amino-acid permease GAP1 [Aspergillus terreus NIH2624]	0	gi|169765514|ref|XP_001817228.1|	amino-acid permease inda1 [Aspergillus oryzae RIB40] &gt;gi|238482071|ref|XP_002372274.1| amino acid permease (Gap1), putative [Aspergillus flavus NRRL3357] &gt;gi|83765083|dbj|BAE55226.1| unnamed protein product [Aspergillus oryzae RIB40] &gt;gi|220700324|gb|EED56662.1| amino acid permease (Gap1), putative [Aspergillus flavus NRRL3357] &gt;gi|391870446|gb|EIT79629.1| amino acid transporter [Aspe…	0	gi|121711307|ref|XP_001273269.1|	amino acid permease (Gap1), putative [Aspergillus clavatus NRRL 1] &gt;gi|119401420|gb|EAW11843.1| amino acid permease (Gap1), putative [Aspergillus clavatus NRRL 1]	0
ATEG_00684	-0.764766	0.823068	Permease			gi|115492285|ref|XP_001210770.1|	conserved hypothetical protein [Aspergillus terreus NIH2624] &gt;gi|114197630|gb|EAU39330.1| conserved hypothetical protein [Aspergillus terreus NIH2624]	0	gi|169770405|ref|XP_001819672.1|	MFS allantoate transporter [Aspergillus oryzae RIB40] &gt;gi|83767531|dbj|BAE57670.1| unnamed protein product [Aspergillus oryzae RIB40]	0	gi|238487186|ref|XP_002374831.1|	MFS allantoate transporter, putative [Aspergillus flavus NRRL3357] &gt;gi|220699710|gb|EED56049.1| MFS allantoate transporter, putative [Aspergillus flavus NRRL3357] &gt;gi|391867513|gb|EIT76759.1| permease of the major facilitator superfamily [Aspergillus oryzae 3.042]	0
ATEG_00741	-0.233762	0.825148	Permease			gi|115492399|ref|XP_001210827.1|	ATP-dependent permease MDL1 [Aspergillus terreus NIH2624] &gt;gi|114197687|gb|EAU39387.1| ATP-dependent permease MDL1 [Aspergillus terreus NIH2624]	0	gi|145258485|ref|XP_001402067.1|	hypothetical protein ANI_1_2014184 [Aspergillus niger CBS 513.88] &gt;gi|134074674|emb|CAK44706.1| unnamed protein product [Aspergillus niger] &gt;gi|350632486|gb|EHA20854.1| hypothetical protein ASPNIDRAFT_193209 [Aspergillus niger ATCC 1015]	0	gi|358375139|dbj|GAA91725.1|	ABC multidrug transporter Mdr2 [Aspergillus kawachii IFO 4308]	0
ATEG_05680	0.313869	0.831386	Permease			gi|115398538|ref|XP_001214858.1|	conserved hypothetical protein [Aspergillus terreus NIH2624] &gt;gi|114191741|gb|EAU33441.1| conserved hypothetical protein [Aspergillus terreus NIH2624]	0	gi|83771668|dbj|BAE61798.1|	unnamed protein product [Aspergillus oryzae RIB40]	5.78947e-179	gi|391874263|gb|EIT83173.1|	permease of the major facilitator superfamily [Aspergillus oryzae 3.042]	5.78947e-179
ATEG_08629	-0.95131	0.86562	Permease			gi|119488259|ref|XP_001262668.1|	amino acid permease, putative [Neosartorya fischeri NRRL 181] &gt;gi|119410826|gb|EAW20771.1| amino acid permease, putative [Neosartorya fischeri NRRL 181]	0	gi|70982716|ref|XP_746886.1|	GABA permease [Aspergillus fumigatus Af293] &gt;gi|66844510|gb|EAL84848.1| GABA permease, putative [Aspergillus fumigatus Af293] &gt;gi|159122873|gb|EDP47993.1| GABA permease, putative [Aspergillus fumigatus A1163]	6.55632e-162	gi|115402277|ref|XP_001217215.1|	conserved hypothetical protein [Aspergillus terreus NIH2624] &gt;gi|114189061|gb|EAU30761.1| conserved hypothetical protein [Aspergillus terreus NIH2624]	8.13674e-137
ATEG_09721	0.347635	0.869118	Permease			gi|115443072|ref|XP_001218343.1|	dicarboxylic amino acid permease [Aspergillus terreus NIH2624] &gt;gi|114188212|gb|EAU29912.1| dicarboxylic amino acid permease [Aspergillus terreus NIH2624]	0	gi|358369835|dbj|GAA86448.1|	amino acid permease [Aspergillus kawachii IFO 4308]	0	gi|145246486|ref|XP_001395492.1|	dicarboxylic amino acid permease [Aspergillus niger CBS 513.88] &gt;gi|134080208|emb|CAK46188.1| unnamed protein product [Aspergillus niger]	0
ATEG_08419	0.239062	0.878423	Permease			gi|115433807|ref|XP_001217040.1|	conserved hypothetical protein [Aspergillus terreus NIH2624] &gt;gi|114189892|gb|EAU31592.1| conserved hypothetical protein [Aspergillus terreus NIH2624]	0	gi|169768888|ref|XP_001818914.1|	general amino acid permease AGP2 [Aspergillus oryzae RIB40] &gt;gi|83766772|dbj|BAE56912.1| unnamed protein product [Aspergillus oryzae RIB40] &gt;gi|391863806|gb|EIT73105.1| amino acid transporter [Aspergillus oryzae 3.042]	0	gi|238501312|ref|XP_002381890.1|	arginine permease, putative [Aspergillus flavus NRRL3357] &gt;gi|220692127|gb|EED48474.1| arginine permease, putative [Aspergillus flavus NRRL3357]	0
ATEG_05384	-0.105068	0.94222	Permease			gi|115397941|ref|XP_001214562.1|	conserved hypothetical protein [Aspergillus terreus NIH2624] &gt;gi|114192753|gb|EAU34453.1| conserved hypothetical protein [Aspergillus terreus NIH2624]	8.50807e-174	gi|169773577|ref|XP_001821257.1|	GPI transamidase component GAB1 [Aspergillus oryzae RIB40] &gt;gi|83769118|dbj|BAE59255.1| unnamed protein product [Aspergillus oryzae RIB40] &gt;gi|391869157|gb|EIT78359.1| major facilitator superfamily permease - Cdc91p [Aspergillus oryzae 3.042]	6.38392e-149	gi|145257165|ref|XP_001401633.1|	GPI transamidase component GAB1 [Aspergillus niger CBS 513.88] &gt;gi|134058544|emb|CAK96432.1| unnamed protein product [Aspergillus niger] &gt;gi|350632167|gb|EHA20535.1| hypothetical protein ASPNIDRAFT_191072 [Aspergillus niger ATCC 1015]	6.38392e-149
ATEG_00652	-0.0470675	0.948532	Permease			gi|115492221|ref|XP_001210738.1|	conserved hypothetical protein [Aspergillus terreus NIH2624] &gt;gi|114197598|gb|EAU39298.1| conserved hypothetical protein [Aspergillus terreus NIH2624]	0	gi|242796220|ref|XP_002482753.1|	GABA permease, putative [Talaromyces stipitatus ATCC 10500] &gt;gi|218719341|gb|EED18761.1| GABA permease, putative [Talaromyces stipitatus ATCC 10500]	1.68296e-159	gi|322712913|gb|EFZ04486.1|	GABA permease, putative [Metarhizium anisopliae ARSEF 23]	1.72126e-149
ATEG_02227	-0.045445	0.976675	Permease			gi|115387799|ref|XP_001211405.1|	conserved hypothetical protein [Aspergillus terreus NIH2624] &gt;gi|114195489|gb|EAU37189.1| conserved hypothetical protein [Aspergillus terreus NIH2624]	0	gi|169784241|ref|XP_001826582.1|	SAC3/GANP domain protein [Aspergillus oryzae RIB40] &gt;gi|83775327|dbj|BAE65449.1| unnamed protein product [Aspergillus oryzae RIB40] &gt;gi|391868549|gb|EIT77762.1| leucine permease transcriptional regulator [Aspergillus oryzae 3.042]	0	gi|238508680|ref|XP_002385526.1|	SAC3/GANP domain protein [Aspergillus flavus NRRL3357] &gt;gi|220688418|gb|EED44771.1| SAC3/GANP domain protein [Aspergillus flavus NRRL3357]	0
ATEG_06506	-0.107219	0.999986	Permease			gi|115400191|ref|XP_001215684.1|	predicted protein [Aspergillus terreus NIH2624] &gt;gi|114191350|gb|EAU33050.1| predicted protein [Aspergillus terreus NIH2624]	0	gi|121713000|ref|XP_001274111.1|	amino acid permease, putative [Aspergillus clavatus NRRL 1] &gt;gi|119402264|gb|EAW12685.1| amino acid permease, putative [Aspergillus clavatus NRRL 1]	1.27732e-129	gi|119479433|ref|XP_001259745.1|	amino acid permease, putative [Neosartorya fischeri NRRL 181] &gt;gi|119407899|gb|EAW17848.1| amino acid permease, putative [Neosartorya fischeri NRRL 181]	1.8729e-122
ATEG_05312	-5.81066	0.0105984	Permease			gi|115397797|ref|XP_001214490.1|	high-affinity methionine permease [Aspergillus terreus NIH2624] &gt;gi|114192681|gb|EAU34381.1| high-affinity methionine permease [Aspergillus terreus NIH2624]	0	gi|358366225|dbj|GAA82846.1|	high-affinity methionine permease [Aspergillus kawachii IFO 4308]	0	gi|145257502|ref|XP_001401760.1|	high-affinity methionine permease [Aspergillus niger CBS 513.88] &gt;gi|134058674|emb|CAK38658.1| unnamed protein product [Aspergillus niger] &gt;gi|350632269|gb|EHA20637.1| hypothetical protein ASPNIDRAFT_54532 [Aspergillus niger ATCC 1015]	0
ATEG_09674	-2.12004	0.104282	Permease			gi|115442978|ref|XP_001218296.1|	predicted protein [Aspergillus terreus NIH2624] &gt;gi|114188165|gb|EAU29865.1| predicted protein [Aspergillus terreus NIH2624]	0	gi|169783960|ref|XP_001826442.1|	MFS allantoate transporter [Aspergillus oryzae RIB40] &gt;gi|238493785|ref|XP_002378129.1| MFS allantoate transporter, putative [Aspergillus flavus NRRL3357] &gt;gi|83775186|dbj|BAE65309.1| unnamed protein product [Aspergillus oryzae RIB40] &gt;gi|220696623|gb|EED52965.1| MFS allantoate transporter, putative [Aspergillus flavus NRRL3357] &gt;gi|391869490|gb|EIT78687.1| permease of the major facil…	0	gi|121698248|ref|XP_001267760.1|	MFS allantoate transporter, putative [Aspergillus clavatus NRRL 1] &gt;gi|119395902|gb|EAW06334.1| MFS allantoate transporter, putative [Aspergillus clavatus NRRL 1]	0
ATEG_09168	-4.01051	0.132873	Permease			gi|115437358|ref|XP_001217790.1|	conserved hypothetical protein [Aspergillus terreus NIH2624] &gt;gi|114188605|gb|EAU30305.1| conserved hypothetical protein [Aspergillus terreus NIH2624]	0	gi|119476822|ref|XP_001259214.1|	amino acid permease, putative [Neosartorya fischeri NRRL 181] &gt;gi|119407368|gb|EAW17317.1| amino acid permease, putative [Neosartorya fischeri NRRL 181]	0	gi|259485675|tpe|CBF82898.1|	TPA: GABA transporter, putative (Eurofung) [Aspergillus nidulans FGSC A4]	0
ATEG_09071	-5.40679	0.138233	Permease			gi|115436974|ref|XP_001217693.1|	conserved hypothetical protein [Aspergillus terreus NIH2624] &gt;gi|114188508|gb|EAU30208.1| conserved hypothetical protein [Aspergillus terreus NIH2624]	0	gi|169784482|ref|XP_001826702.1|	MFS transporter [Aspergillus oryzae RIB40] &gt;gi|238508366|ref|XP_002385378.1| MFS transporter, putative [Aspergillus flavus NRRL3357] &gt;gi|83775449|dbj|BAE65569.1| unnamed protein product [Aspergillus oryzae RIB40] &gt;gi|220688897|gb|EED45249.1| MFS transporter, putative [Aspergillus flavus NRRL3357] &gt;gi|391864391|gb|EIT73687.1| permease of the major facilitator superfamily [Aspergillus o…	0	gi|70986002|ref|XP_748504.1|	MFS transporter [Aspergillus fumigatus Af293] &gt;gi|66846133|gb|EAL86466.1| MFS transporter, putative [Aspergillus fumigatus Af293] &gt;gi|159128364|gb|EDP53479.1| MFS transporter, putative [Aspergillus fumigatus A1163]	0
ATEG_08031	-2.59934	0.236063	Permease			gi|115433030|ref|XP_001216652.1|	plasma membrane iron permease [Aspergillus terreus NIH2624] &gt;gi|114189504|gb|EAU31204.1| plasma membrane iron permease [Aspergillus terreus NIH2624]	6.25295e-177	gi|238503255|ref|XP_002382861.1|	high-affinity iron transporter FtrA [Aspergillus flavus NRRL3357] &gt;gi|317148386|ref|XP_003190185.1| plasma membrane iron permease [Aspergillus oryzae RIB40] &gt;gi|220691671|gb|EED48019.1| high-affinity iron transporter FtrA [Aspergillus flavus NRRL3357]	2.87983e-140	gi|146324022|ref|XP_747964.2|	high-affinity iron transporter FtrA [Aspergillus fumigatus Af293] &gt;gi|50845197|gb|AAT84596.1| high-affinity iron permease [Aspergillus fumigatus] &gt;gi|129556362|gb|EAL85926.2| high-affinity iron transporter FtrA [Aspergillus fumigatus Af293] &gt;gi|159126111|gb|EDP51227.1| high-affinity iron ion transporter FtrA [Aspergillus fumigatus A1163]	2.55432e-127
ATEG_06379	-3.97432	0.255438	Permease			gi|115399936|ref|XP_001215557.1|	hypothetical protein ATEG_06379 [Aspergillus terreus NIH2624] &gt;gi|114191223|gb|EAU32923.1| hypothetical protein ATEG_06379 [Aspergillus terreus NIH2624]	0	gi|169766034|ref|XP_001817488.1|	carboxylic acid transporter [Aspergillus oryzae RIB40] &gt;gi|83765343|dbj|BAE55486.1| unnamed protein product [Aspergillus oryzae RIB40]	0	gi|391868319|gb|EIT77537.1|	permease of the major facilitator superfamily [Aspergillus oryzae 3.042]	0
ATEG_01933	-3.6381	0.304049	Permease			gi|115387211|ref|XP_001211111.1|	hypothetical protein ATEG_01933 [Aspergillus terreus NIH2624] &gt;gi|114195195|gb|EAU36895.1| hypothetical protein ATEG_01933 [Aspergillus terreus NIH2624]	0	gi|169786285|ref|XP_001827603.1|	phosphate-repressible phosphate permease [Aspergillus oryzae RIB40] &gt;gi|238507259|ref|XP_002384831.1| phosphate-repressible phosphate permease, putative [Aspergillus flavus NRRL3357] &gt;gi|83776351|dbj|BAE66470.1| unnamed protein product [Aspergillus oryzae RIB40] &gt;gi|220689544|gb|EED45895.1| phosphate-repressible phosphate permease, putative [Aspergillus flavus NRRL3357] &gt;gi|391866102|…	0	gi|119483840|ref|XP_001261823.1|	phosphate-repressible phosphate permease, putative [Neosartorya fischeri NRRL 181] &gt;gi|119409979|gb|EAW19926.1| phosphate-repressible phosphate permease, putative [Neosartorya fischeri NRRL 181]	0
ATEG_01506	-3.02928	0.436646	Permease			gi|115384648|ref|XP_001208871.1|	hypothetical protein ATEG_01506 [Aspergillus terreus NIH2624] &gt;gi|114196563|gb|EAU38263.1| hypothetical protein ATEG_01506 [Aspergillus terreus NIH2624]	5.84451e-179	gi|169783448|ref|XP_001826186.1|	MFS phosphate transporter [Aspergillus oryzae RIB40] &gt;gi|83774930|dbj|BAE65053.1| unnamed protein product [Aspergillus oryzae RIB40] &gt;gi|391864944|gb|EIT74236.1| permease of the major facilitator superfamily [Aspergillus oryzae 3.042]	8.47869e-162	gi|238493237|ref|XP_002377855.1|	MFS phosphate transporter, putative [Aspergillus flavus NRRL3357] &gt;gi|220696349|gb|EED52691.1| MFS phosphate transporter, putative [Aspergillus flavus NRRL3357]	8.47869e-162
ATEG_02157	-2.86514	0.443978	Permease			gi|115387659|ref|XP_001211335.1|	conserved hypothetical protein [Aspergillus terreus NIH2624] &gt;gi|114195419|gb|EAU37119.1| conserved hypothetical protein [Aspergillus terreus NIH2624]	0	gi|238492541|ref|XP_002377507.1|	amino acid permease family protein, putative [Aspergillus flavus NRRL3357] &gt;gi|220696001|gb|EED52343.1| amino acid permease family protein, putative [Aspergillus flavus NRRL3357]	0	gi|169782886|ref|XP_001825905.1|	amino acid permease family protein [Aspergillus oryzae RIB40] &gt;gi|83774649|dbj|BAE64772.1| unnamed protein product [Aspergillus oryzae RIB40]	0
ATEG_05173	1.56711	0.00296542	Permease			gi|115397519|ref|XP_001214351.1|	conserved hypothetical protein [Aspergillus terreus NIH2624] &gt;gi|114192542|gb|EAU34242.1| conserved hypothetical protein [Aspergillus terreus NIH2624]	0	gi|255951984|ref|XP_002566758.1|	Pc24g01020 [Penicillium chrysogenum Wisconsin 54-1255] &gt;gi|211904380|emb|CAP87010.1| Pc24g01020 [Penicillium chrysogenum Wisconsin 54-1255]	0	gi|169782429|ref|XP_001825677.1|	transporter [Aspergillus oryzae RIB40] &gt;gi|83774420|dbj|BAE64544.1| unnamed protein product [Aspergillus oryzae RIB40] &gt;gi|391863597|gb|EIT72902.1| permease of the major facilitator superfamily [Aspergillus oryzae 3.042]	0
ATEG_04371	2.59386	0.000308165	Transcription_factor			gi|115395820|ref|XP_001213549.1|	conserved hypothetical protein [Aspergillus terreus NIH2624] &gt;gi|114193118|gb|EAU34818.1| conserved hypothetical protein [Aspergillus terreus NIH2624]	4.66563e-171	gi|238482199|ref|XP_002372338.1|	C6 transcription factor, putative [Aspergillus flavus NRRL3357] &gt;gi|220700388|gb|EED56726.1| C6 transcription factor, putative [Aspergillus flavus NRRL3357]	2.53522e-135	gi|159123202|gb|EDP48322.1|	C6 transcription factor, putative [Aspergillus fumigatus A1163]	9.70884e-132
ATEG_04652	2.18739	1.85186e-05	Transcription_factor			gi|115396382|ref|XP_001213830.1|	conserved hypothetical protein [Aspergillus terreus NIH2624] &gt;gi|114193399|gb|EAU35099.1| conserved hypothetical protein [Aspergillus terreus NIH2624]	0	gi|317143971|ref|XP_001819823.2|	CP2 transcription factor [Aspergillus oryzae RIB40] &gt;gi|391867435|gb|EIT76681.1| hypothetical protein Ao3042_07062 [Aspergillus oryzae 3.042]	0	gi|83767682|dbj|BAE57821.1|	unnamed protein product [Aspergillus oryzae RIB40]	0
ATEG_04664	2.02673	4.38722e-05	Transcription_factor			gi|115396406|ref|XP_001213842.1|	hypothetical protein ATEG_04664 [Aspergillus terreus NIH2624] &gt;gi|114193411|gb|EAU35111.1| hypothetical protein ATEG_04664 [Aspergillus terreus NIH2624]	0	gi|169770729|ref|XP_001819834.1|	bZIP transcription factor (AtfA) [Aspergillus oryzae RIB40] &gt;gi|238486812|ref|XP_002374644.1| bZIP transcription factor (AtfA), putative [Aspergillus flavus NRRL3357] &gt;gi|83767693|dbj|BAE57832.1| unnamed protein product [Aspergillus oryzae RIB40] &gt;gi|220699523|gb|EED55862.1| bZIP transcription factor (AtfA), putative [Aspergillus flavus NRRL3357] &gt;gi|391867561|gb|EIT76807.1| transcrip…	1.3059e-180	gi|317026948|ref|XP_001399841.2|	bZIP transcription factor (AtfA) [Aspergillus niger CBS 513.88]	3.01059e-177
ATEG_10323	5.53022	5.61648e-23	Transcription_factor			gi|134078708|emb|CAK48270.1|	unnamed protein product [Aspergillus niger]	0	gi|115449691|ref|XP_001218671.1|	conserved hypothetical protein [Aspergillus terreus NIH2624] &gt;gi|114187620|gb|EAU29320.1| conserved hypothetical protein [Aspergillus terreus NIH2624]	0	gi|67540452|ref|XP_664000.1|	hypothetical protein AN6396.2 [Aspergillus nidulans FGSC A4] &gt;gi|40739228|gb|EAA58418.1| hypothetical protein AN6396.2 [Aspergillus nidulans FGSC A4] &gt;gi|259479380|tpe|CBF69552.1| TPA: Putative Zn(II)2Cys6 transcription factor (Eurofung) [Aspergillus nidulans FGSC A4]	0
ATEG_10358	2.06699	0.000290434	Transcription_factor			gi|115449827|ref|XP_001218706.1|	conserved hypothetical protein [Aspergillus terreus NIH2624] &gt;gi|114187655|gb|EAU29355.1| conserved hypothetical protein [Aspergillus terreus NIH2624]	0	gi|238507509|ref|XP_002384956.1|	C6 transcription factor, putative [Aspergillus flavus NRRL3357] &gt;gi|220689669|gb|EED46020.1| C6 transcription factor, putative [Aspergillus flavus NRRL3357]	0	gi|350633037|gb|EHA21404.1|	hypothetical protein ASPNIDRAFT_44627 [Aspergillus niger ATCC 1015]	0
ATEG_09595	1.39044	0.0116589	Transcription_factor			gi|358368772|dbj|GAA85388.1|	Myb-like transcription factor [Aspergillus kawachii IFO 4308]	4.25426e-41	gi|145238328|ref|XP_001391811.1|	Myb-like transcription factor [Aspergillus niger CBS 513.88] &gt;gi|134076295|emb|CAL00779.1| unnamed protein product [Aspergillus niger]	1.19e-40	gi|119498211|ref|XP_001265863.1|	hypothetical protein NFIA_035340 [Neosartorya fischeri NRRL 181] &gt;gi|119414027|gb|EAW23966.1| conserved hypothetical protein [Neosartorya fischeri NRRL 181]	1.64528e-39
ATEG_04894	-1.32992	0.0228876	Transcription_factor			gi|115396866|ref|XP_001214072.1|	predicted protein [Aspergillus terreus NIH2624] &gt;gi|114193641|gb|EAU35341.1| predicted protein [Aspergillus terreus NIH2624]	0	gi|317026137|ref|XP_001389057.2|	Zn(II)2Cys6 transcription factor [Aspergillus niger CBS 513.88]	2.68551e-92	gi|358366940|dbj|GAA83560.1|	Zn(II)2Cys6 transcription factor [Aspergillus kawachii IFO 4308]	1.47359e-90
ATEG_01811	1.237	0.0245874	Transcription_factor			gi|115385258|ref|XP_001209176.1|	predicted protein [Aspergillus terreus NIH2624] &gt;gi|114196868|gb|EAU38568.1| predicted protein [Aspergillus terreus NIH2624]	0	gi|134079882|emb|CAK41014.1|	unnamed protein product [Aspergillus niger]	0	gi|317033588|ref|XP_001395173.2|	fungal specific transcription factor [Aspergillus niger CBS 513.88]	0
ATEG_04739	1.25481	0.0282779	Transcription_factor			gi|115396556|ref|XP_001213917.1|	forkhead box protein C2 [Aspergillus terreus NIH2624] &gt;gi|114193486|gb|EAU35186.1| forkhead box protein C2 [Aspergillus terreus NIH2624]	0	gi|238486664|ref|XP_002374570.1|	forkhead transcription factor Fkh1/2, putative [Aspergillus flavus NRRL3357] &gt;gi|317144094|ref|XP_001819899.2| forkhead transcription factor Fkh1/2 [Aspergillus oryzae RIB40] &gt;gi|220699449|gb|EED55788.1| forkhead transcription factor Fkh1/2, putative [Aspergillus flavus NRRL3357]	0	gi|134056848|emb|CAK37753.1|	unnamed protein product [Aspergillus niger]	0
ATEG_04118	-1.20052	0.0401171	Transcription_factor			gi|115391583|ref|XP_001213296.1|	conserved hypothetical protein [Aspergillus terreus NIH2624] &gt;gi|114194220|gb|EAU35920.1| conserved hypothetical protein [Aspergillus terreus NIH2624]	0	gi|238489747|ref|XP_002376111.1|	C6 transcription factor, putative [Aspergillus flavus NRRL3357] &gt;gi|317137542|ref|XP_001727797.2| fungal specific transcription factor [Aspergillus oryzae RIB40] &gt;gi|220698499|gb|EED54839.1| C6 transcription factor, putative [Aspergillus flavus NRRL3357]	0	gi|159127358|gb|EDP52473.1|	C6 transcription factor, putative [Aspergillus fumigatus A1163]	0
ATEG_05161	1.04468	0.0702626	Transcription_factor			gi|115397495|ref|XP_001214339.1|	conserved hypothetical protein [Aspergillus terreus NIH2624] &gt;gi|114192530|gb|EAU34230.1| conserved hypothetical protein [Aspergillus terreus NIH2624]	0	gi|238483973|ref|XP_002373225.1|	bZIP transcription factor (LziP), putative [Aspergillus flavus NRRL3357] &gt;gi|220701275|gb|EED57613.1| bZIP transcription factor (LziP), putative [Aspergillus flavus NRRL3357]	0	gi|317140204|ref|XP_003189245.1|	bZIP transcription factor [Aspergillus oryzae RIB40]	0
ATEG_04297	-1.62472	0.0778232	Transcription_factor			gi|115395052|ref|XP_001213475.1|	conserved hypothetical protein [Aspergillus terreus NIH2624] &gt;gi|114193044|gb|EAU34744.1| conserved hypothetical protein [Aspergillus terreus NIH2624]	0	gi|317139021|ref|XP_001817218.2|	C6 transcription factor [Aspergillus oryzae RIB40] &gt;gi|391870469|gb|EIT79652.1| C6 transcription factor [Aspergillus oryzae 3.042]	5.30025e-178	gi|83765073|dbj|BAE55216.1|	unnamed protein product [Aspergillus oryzae RIB40]	1.16396e-154
ATEG_06774	1.05808	0.0793377	Transcription_factor			gi|115400727|ref|XP_001215952.1|	conserved hypothetical protein [Aspergillus terreus NIH2624] &gt;gi|121736620|sp|Q0CHR0.1|ACUK_ASPTN RecName: Full=Transcription activator of gluconeogenesis acuK &gt;gi|114191618|gb|EAU33318.1| conserved hypothetical protein [Aspergillus terreus NIH2624]	0	gi|121804485|sp|Q2UMM2.1|ACUK_ASPOR	RecName: Full=Transcription activator of gluconeogenesis acuK &gt;gi|83767053|dbj|BAE57193.1| unnamed protein product [Aspergillus oryzae RIB40]	0	gi|317142926|ref|XP_001819195.2|	transcription factor [Aspergillus oryzae RIB40]	0
ATEG_02328	0.985395	0.0946337	Transcription_factor			gi|115388001|ref|XP_001211506.1|	conserved hypothetical protein [Aspergillus terreus NIH2624] &gt;gi|114195590|gb|EAU37290.1| conserved hypothetical protein [Aspergillus terreus NIH2624]	0	gi|238488493|ref|XP_002375484.1|	C6 finger domain protein, putative [Aspergillus flavus NRRL3357] &gt;gi|317136728|ref|XP_003189976.1| Zn(II)2Cys6 transcription factor [Aspergillus oryzae RIB40] &gt;gi|220697872|gb|EED54212.1| C6 finger domain protein, putative [Aspergillus flavus NRRL3357]	0	gi|145251337|ref|XP_001397182.1|	Zn(II)2Cys6 transcription factor [Aspergillus niger CBS 513.88] &gt;gi|134082714|emb|CAK42606.1| unnamed protein product [Aspergillus niger] &gt;gi|350636504|gb|EHA24864.1| hypothetical protein ASPNIDRAFT_56366 [Aspergillus niger ATCC 1015]	0
ATEG_00757	-1.18278	0.1007	Transcription_factor			gi|115492431|ref|XP_001210843.1|	predicted protein [Aspergillus terreus NIH2624] &gt;gi|114197703|gb|EAU39403.1| predicted protein [Aspergillus terreus NIH2624]	0	gi|70993986|ref|XP_751840.1|	C6 transcription factor [Aspergillus fumigatus Af293] &gt;gi|66849474|gb|EAL89802.1| C6 transcription factor, putative [Aspergillus fumigatus Af293]	0	gi|159125242|gb|EDP50359.1|	C6 transcription factor, putative [Aspergillus fumigatus A1163]	0
ATEG_04740	0.922613	0.113787	Transcription_factor			gi|115396558|ref|XP_001213918.1|	pH-response transcription factor pacC/RIM101 [Aspergillus terreus NIH2624] &gt;gi|114193487|gb|EAU35187.1| pH-response transcription factor pacC/RIM101 [Aspergillus terreus NIH2624]	0	gi|169770863|ref|XP_001819901.1|	pH-response transcription factor pacC/RIM101 [Aspergillus oryzae RIB40] &gt;gi|94730405|sp|Q9HFB3.2|PACC_ASPOR RecName: Full=pH-response transcription factor pacC/RIM101 &gt;gi|83767760|dbj|BAE57899.1| unnamed protein product [Aspergillus oryzae RIB40]	0	gi|238486660|ref|XP_002374568.1|	C2H2 transcription factor PacC, putative [Aspergillus flavus NRRL3357] &gt;gi|220699447|gb|EED55786.1| C2H2 transcription factor PacC, putative [Aspergillus flavus NRRL3357]	0
ATEG_06542	-0.925272	0.118244	Transcription_factor			gi|115400263|ref|XP_001215720.1|	conserved hypothetical protein [Aspergillus terreus NIH2624] &gt;gi|114191386|gb|EAU33086.1| conserved hypothetical protein [Aspergillus terreus NIH2624]	0	gi|145237622|ref|XP_001391458.1|	nuclease domain-containing protein 1 [Aspergillus niger CBS 513.88] &gt;gi|134075932|emb|CAK48126.1| unnamed protein product [Aspergillus niger] &gt;gi|350635560|gb|EHA23921.1| hypothetical protein ASPNIDRAFT_53297 [Aspergillus niger ATCC 1015]	0	gi|358369596|dbj|GAA86210.1|	transcription factor (Snd1/p100) [Aspergillus kawachii IFO 4308]	0
ATEG_05575	-1.00707	0.129335	Transcription_factor			gi|115398323|ref|XP_001214753.1|	hypothetical protein ATEG_05575 [Aspergillus terreus NIH2624] &gt;gi|114192944|gb|EAU34644.1| hypothetical protein ATEG_05575 [Aspergillus terreus NIH2624]	4.68361e-70	gi|70994792|ref|XP_752173.1|	bZIP transcription factor (MetR) [Aspergillus fumigatus Af293] &gt;gi|66849807|gb|EAL90135.1| bZIP transcription factor (MetR), putative [Aspergillus fumigatus Af293] &gt;gi|159124913|gb|EDP50030.1| bZIP transcription factor (MetR), putative [Aspergillus fumigatus A1163]	2.58193e-52	gi|350632013|gb|EHA20381.1|	hypothetical protein ASPNIDRAFT_190193 [Aspergillus niger ATCC 1015]	7.51226e-52
ATEG_03804	1.0747	0.134699	Transcription_factor			gi|67527190|ref|XP_661617.1|	hypothetical protein AN4013.2 [Aspergillus nidulans FGSC A4] &gt;gi|40740294|gb|EAA59484.1| hypothetical protein AN4013.2 [Aspergillus nidulans FGSC A4] &gt;gi|259481402|tpe|CBF74886.1| TPA: C2H2 transcription factor, putative (AFU_orthologue; AFUA_1G04110) [Aspergillus nidulans FGSC A4]	0	gi|121702961|ref|XP_001269745.1|	C2H2 type zinc finger domain protein [Aspergillus clavatus NRRL 1] &gt;gi|119397888|gb|EAW08319.1| C2H2 type zinc finger domain protein [Aspergillus clavatus NRRL 1]	0	gi|350637932|gb|EHA26288.1|	hypothetical protein ASPNIDRAFT_36284 [Aspergillus niger ATCC 1015]	0
ATEG_04658	0.9249	0.148762	Transcription_factor			gi|115396394|ref|XP_001213836.1|	conserved hypothetical protein [Aspergillus terreus NIH2624] &gt;gi|114193405|gb|EAU35105.1| conserved hypothetical protein [Aspergillus terreus NIH2624]	0	gi|83767687|dbj|BAE57826.1|	unnamed protein product [Aspergillus oryzae RIB40]	0	gi|238486824|ref|XP_002374650.1|	C2H2 transcription factor Swi5 [Aspergillus flavus NRRL3357] &gt;gi|220699529|gb|EED55868.1| C2H2 transcription factor Swi5 [Aspergillus flavus NRRL3357]	0
ATEG_09565	0.813684	0.153073	Transcription_factor			gi|115442760|ref|XP_001218187.1|	conserved hypothetical protein [Aspergillus terreus NIH2624] &gt;gi|114188056|gb|EAU29756.1| conserved hypothetical protein [Aspergillus terreus NIH2624]	1.69713e-61	gi|145238404|ref|XP_001391849.1|	bZIP transcription factor [Aspergillus niger CBS 513.88] &gt;gi|134076334|emb|CAK39590.1| unnamed protein product [Aspergillus niger]	4.85732e-58	gi|238499663|ref|XP_002381066.1|	bZIP transcription factor, putative [Aspergillus flavus NRRL3357] &gt;gi|317150395|ref|XP_001823994.2| bZIP transcription factor [Aspergillus oryzae RIB40] &gt;gi|220692819|gb|EED49165.1| bZIP transcription factor, putative [Aspergillus flavus NRRL3357] &gt;gi|391869367|gb|EIT78566.1| bZIP transcription factor [Aspergillus oryzae 3.042]	4.85732e-58
ATEG_09030	-1.3284	0.167216	Transcription_factor			gi|115436820|ref|XP_001217652.1|	predicted protein [Aspergillus terreus NIH2624] &gt;gi|114188467|gb|EAU30167.1| predicted protein [Aspergillus terreus NIH2624]	0	gi|429854553|gb|ELA29559.1|	C6 transcription factor [Colletotrichum gloeosporioides Nara gc5]	6.14896e-95	gi|302884868|ref|XP_003041328.1|	hypothetical protein NECHADRAFT_52360 [Nectria haematococca mpVI 77-13-4] &gt;gi|256722228|gb|EEU35615.1| hypothetical protein NECHADRAFT_52360 [Nectria haematococca mpVI 77-13-4]	9.71035e-84
ATEG_03844	-1.20608	0.175102	Transcription_factor			gi|115391035|ref|XP_001213022.1|	conserved hypothetical protein [Aspergillus terreus NIH2624] &gt;gi|114193946|gb|EAU35646.1| conserved hypothetical protein [Aspergillus terreus NIH2624]	0	gi|317037255|ref|XP_001398864.2|	Zn(II)2Cys6 transcription factor [Aspergillus niger CBS 513.88]	0	gi|134084452|emb|CAK43208.1|	unnamed protein product [Aspergillus niger] &gt;gi|350630670|gb|EHA19042.1| hypothetical protein ASPNIDRAFT_56791 [Aspergillus niger ATCC 1015]	0
ATEG_04743	0.990667	0.177075	Transcription_factor			gi|115396564|ref|XP_001213921.1|	conserved hypothetical protein [Aspergillus terreus NIH2624] &gt;gi|114193490|gb|EAU35190.1| conserved hypothetical protein [Aspergillus terreus NIH2624]	0	gi|238486650|ref|XP_002374563.1|	C6 transcription factor (Mut3), putative [Aspergillus flavus NRRL3357] &gt;gi|220699442|gb|EED55781.1| C6 transcription factor (Mut3), putative [Aspergillus flavus NRRL3357]	0	gi|83767764|dbj|BAE57903.1|	unnamed protein product [Aspergillus oryzae RIB40]	0
ATEG_08537	-0.947059	0.177739	Transcription_factor			gi|115402093|ref|XP_001217123.1|	conserved hypothetical protein [Aspergillus terreus NIH2624] &gt;gi|114188969|gb|EAU30669.1| conserved hypothetical protein [Aspergillus terreus NIH2624]	0	gi|238485027|ref|XP_002373752.1|	transcription factor btf3, putative [Aspergillus flavus NRRL3357] &gt;gi|220701802|gb|EED58140.1| transcription factor btf3, putative [Aspergillus flavus NRRL3357]	0	gi|391869960|gb|EIT79149.1|	hypothetical protein Ao3042_04485 [Aspergillus oryzae 3.042]	0
ATEG_02625	-1.34599	0.18313	Transcription_factor			gi|115388595|ref|XP_001211803.1|	regulatory protein abaA [Aspergillus terreus NIH2624] &gt;gi|114195887|gb|EAU37587.1| regulatory protein abaA [Aspergillus terreus NIH2624]	0	gi|119496817|ref|XP_001265182.1|	transcription factor AbaA [Neosartorya fischeri NRRL 181] &gt;gi|119413344|gb|EAW23285.1| transcription factor AbaA [Neosartorya fischeri NRRL 181]	0	gi|70990766|ref|XP_750232.1|	transcription factor AbaA [Aspergillus fumigatus Af293] &gt;gi|54646404|gb|AAV36792.1| abacus [Aspergillus fumigatus] &gt;gi|66847864|gb|EAL88194.1| transcription factor AbaA [Aspergillus fumigatus Af293] &gt;gi|159130708|gb|EDP55821.1| transcription factor AbaA [Aspergillus fumigatus A1163]	0
ATEG_02582	0.964431	0.184865	Transcription_factor			gi|115388509|ref|XP_001211760.1|	conserved hypothetical protein [Aspergillus terreus NIH2624] &gt;gi|114195844|gb|EAU37544.1| conserved hypothetical protein [Aspergillus terreus NIH2624]	0	gi|169770955|ref|XP_001819947.1|	C2H2 transcription factor (TFIIIA) [Aspergillus oryzae RIB40] &gt;gi|83767806|dbj|BAE57945.1| unnamed protein product [Aspergillus oryzae RIB40]	0	gi|391874298|gb|EIT83204.1|	Zn-finger [Aspergillus oryzae 3.042]	0
ATEG_02862	0.80709	0.216306	Transcription_factor			gi|317025159|ref|XP_001388468.2|	bZIP transcription factor HacA [Aspergillus niger CBS 513.88]	2.82799e-114	gi|358376174|dbj|GAA92741.1|	bZIP transcription factor HacA [Aspergillus kawachii IFO 4308]	2.82802e-114	gi|119474587|ref|XP_001259169.1|	bZIP transcription factor (HacA), putative [Neosartorya fischeri NRRL 181] &gt;gi|119407322|gb|EAW17272.1| bZIP transcription factor (HacA), putative [Neosartorya fischeri NRRL 181]	4.08388e-110
ATEG_08424	-1.79146	0.221938	Transcription_factor			gi|115433817|ref|XP_001217045.1|	predicted protein [Aspergillus terreus NIH2624] &gt;gi|114189897|gb|EAU31597.1| predicted protein [Aspergillus terreus NIH2624]	4.29636e-149	gi|119491031|ref|XP_001263176.1|	C6 transcription factor GliZ2 [Neosartorya fischeri NRRL 181] &gt;gi|119411336|gb|EAW21279.1| C6 transcription factor GliZ2 [Neosartorya fischeri NRRL 181]	1.7092e-105	gi|296803979|ref|XP_002842842.1|	C6 transcription factor GliZ2 [Arthroderma otae CBS 113480] &gt;gi|238846192|gb|EEQ35854.1| C6 transcription factor GliZ2 [Arthroderma otae CBS 113480]	2.18677e-99
ATEG_00829	-0.91396	0.222426	Transcription_factor			gi|115492575|ref|XP_001210915.1|	conserved hypothetical protein [Aspergillus terreus NIH2624] &gt;gi|114197775|gb|EAU39475.1| conserved hypothetical protein [Aspergillus terreus NIH2624]	0	gi|169767372|ref|XP_001818157.1|	C6 transcription factor [Aspergillus oryzae RIB40] &gt;gi|83766012|dbj|BAE56155.1| unnamed protein product [Aspergillus oryzae RIB40]	0	gi|391871934|gb|EIT81083.1|	C6 transcription factor [Aspergillus oryzae 3.042]	0
ATEG_10060	-0.946759	0.245549	Transcription_factor			gi|115385631|ref|XP_001209362.1|	predicted protein [Aspergillus terreus NIH2624] &gt;gi|114187809|gb|EAU29509.1| predicted protein [Aspergillus terreus NIH2624]	4.44443e-122	gi|317137606|ref|XP_001727829.2|	C6 transcription factor (Acr-2) [Aspergillus oryzae RIB40]	2.43378e-108	gi|391870182|gb|EIT79368.1|	hypothetical protein Ao3042_04255 [Aspergillus oryzae 3.042]	3.17885e-108
ATEG_04585	0.931896	0.269662	Transcription_factor			gi|115396248|ref|XP_001213763.1|	conserved hypothetical protein [Aspergillus terreus NIH2624] &gt;gi|114193332|gb|EAU35032.1| conserved hypothetical protein [Aspergillus terreus NIH2624]	1.23203e-161	gi|67537526|ref|XP_662537.1|	hypothetical protein AN4933.2 [Aspergillus nidulans FGSC A4] &gt;gi|40741821|gb|EAA61011.1| hypothetical protein AN4933.2 [Aspergillus nidulans FGSC A4] &gt;gi|259482196|tpe|CBF76447.1| TPA: Putative Zn(II)2Cys6 transcription factor (Eurofung) [Aspergillus nidulans FGSC A4]	3.3421e-82	gi|121705594|ref|XP_001271060.1|	C6 zinc finger domain protein [Aspergillus clavatus NRRL 1] &gt;gi|119399206|gb|EAW09634.1| C6 zinc finger domain protein [Aspergillus clavatus NRRL 1]	5.68515e-82
ATEG_01494	-1.07852	0.277337	Transcription_factor			gi|115384624|ref|XP_001208859.1|	conserved hypothetical protein [Aspergillus terreus NIH2624] &gt;gi|114196551|gb|EAU38251.1| conserved hypothetical protein [Aspergillus terreus NIH2624]	0	gi|317157013|ref|XP_001826164.2|	Zn(II)2Cys6 transcription factor [Aspergillus oryzae RIB40]	0	gi|119481059|ref|XP_001260558.1|	C6 finger domain protein, putative [Neosartorya fischeri NRRL 181] &gt;gi|119408712|gb|EAW18661.1| C6 finger domain protein, putative [Neosartorya fischeri NRRL 181]	0
ATEG_05881	-0.909164	0.286274	Transcription_factor			gi|115398940|ref|XP_001215059.1|	predicted protein [Aspergillus terreus NIH2624] &gt;gi|114191942|gb|EAU33642.1| predicted protein [Aspergillus terreus NIH2624]	0	gi|169769823|ref|XP_001819381.1|	C6 transcription factor [Aspergillus oryzae RIB40] &gt;gi|83767240|dbj|BAE57379.1| unnamed protein product [Aspergillus oryzae RIB40] &gt;gi|391864158|gb|EIT73456.1| C6 transcription factor [Aspergillus oryzae 3.042]	9.28466e-165	gi|317032714|ref|XP_001394267.2|	C6 zinc finger domain protein [Aspergillus niger CBS 513.88]	2.78478e-158
ATEG_01982	-0.74378	0.291157	Transcription_factor			gi|115387309|ref|XP_001211160.1|	conserved hypothetical protein [Aspergillus terreus NIH2624] &gt;gi|114195244|gb|EAU36944.1| conserved hypothetical protein [Aspergillus terreus NIH2624]	0	gi|317150926|ref|XP_001824129.2|	Zn(II)2Cys6 transcription factor [Aspergillus oryzae RIB40]	0	gi|134081934|emb|CAK97200.1|	unnamed protein product [Aspergillus niger]	0
ATEG_09671	-0.923622	0.308492	Transcription_factor			gi|115442972|ref|XP_001218293.1|	conserved hypothetical protein [Aspergillus terreus NIH2624] &gt;gi|114188162|gb|EAU29862.1| conserved hypothetical protein [Aspergillus terreus NIH2624]	0	gi|317028856|ref|XP_001390664.2|	C6 transcription factor [Aspergillus niger CBS 513.88]	0	gi|119480613|ref|XP_001260335.1|	C6 transcription factor, putative [Neosartorya fischeri NRRL 181] &gt;gi|119408489|gb|EAW18438.1| C6 transcription factor, putative [Neosartorya fischeri NRRL 181]	0
ATEG_05926	0.846943	0.309474	Transcription_factor			gi|115399030|ref|XP_001215104.1|	conserved hypothetical protein [Aspergillus terreus NIH2624] &gt;gi|114191987|gb|EAU33687.1| conserved hypothetical protein [Aspergillus terreus NIH2624]	0	gi|159128968|gb|EDP54082.1|	C6 transcription factor, putative [Aspergillus fumigatus A1163]	0	gi|350631057|gb|EHA19428.1|	hypothetical protein ASPNIDRAFT_130770 [Aspergillus niger ATCC 1015]	0
ATEG_02975	0.793759	0.312458	Transcription_factor			gi|115389296|ref|XP_001212153.1|	conserved hypothetical protein [Aspergillus terreus NIH2624] &gt;gi|114194549|gb|EAU36249.1| conserved hypothetical protein [Aspergillus terreus NIH2624]	0	gi|169769002|ref|XP_001818971.1|	Zn(II)2Cys6 transcription factor [Aspergillus oryzae RIB40] &gt;gi|238501430|ref|XP_002381949.1| conserved hypothetical protein [Aspergillus flavus NRRL3357] &gt;gi|83766829|dbj|BAE56969.1| unnamed protein product [Aspergillus oryzae RIB40] &gt;gi|220692186|gb|EED48533.1| conserved hypothetical protein [Aspergillus flavus NRRL3357] &gt;gi|391863911|gb|EIT73210.1| Zn(II)2Cys6 transcription factor …	2.08707e-175	gi|119496487|ref|XP_001265017.1|	hypothetical protein NFIA_018210 [Neosartorya fischeri NRRL 181] &gt;gi|119413179|gb|EAW23120.1| conserved hypothetical protein [Neosartorya fischeri NRRL 181]	1.11181e-160
ATEG_07522	-0.918432	0.312964	Transcription_factor			gi|115401110|ref|XP_001216143.1|	conserved hypothetical protein [Aspergillus terreus NIH2624] &gt;gi|114190084|gb|EAU31784.1| conserved hypothetical protein [Aspergillus terreus NIH2624]	0	gi|238500618|ref|XP_002381543.1|	C6 transcription factor, putative [Aspergillus flavus NRRL3357] &gt;gi|220691780|gb|EED48127.1| C6 transcription factor, putative [Aspergillus flavus NRRL3357]	0	gi|255941416|ref|XP_002561477.1|	Pc16g11760 [Penicillium chrysogenum Wisconsin 54-1255] &gt;gi|211586100|emb|CAP93846.1| Pc16g11760 [Penicillium chrysogenum Wisconsin 54-1255]	0
ATEG_09592	-1.42934	0.31597	Transcription_factor			gi|115442814|ref|XP_001218214.1|	conserved hypothetical protein [Aspergillus terreus NIH2624] &gt;gi|114188083|gb|EAU29783.1| conserved hypothetical protein [Aspergillus terreus NIH2624]	8.23687e-177	gi|67536708|ref|XP_662128.1|	hypothetical protein AN4524.2 [Aspergillus nidulans FGSC A4] &gt;gi|40741677|gb|EAA60867.1| hypothetical protein AN4524.2 [Aspergillus nidulans FGSC A4] &gt;gi|259482648|tpe|CBF77330.1| TPA: putative Myb-like transcription factor (Eurofung) [Aspergillus nidulans FGSC A4]	2.05248e-135	gi|317147348|ref|XP_001822073.2|	Myb-like transcription factor [Aspergillus oryzae RIB40]	2.68062e-135
ATEG_06183	-0.695174	0.321257	Transcription_factor			gi|115399544|ref|XP_001215361.1|	conserved hypothetical protein [Aspergillus terreus NIH2624] &gt;gi|114192244|gb|EAU33944.1| conserved hypothetical protein [Aspergillus terreus NIH2624]	0	gi|557728233|dbj|GAD93190.1|	C6 transcription factor, putative [Byssochlamys spectabilis No. 5]	0	gi|350639536|gb|EHA27890.1|	hypothetical protein ASPNIDRAFT_184609 [Aspergillus niger ATCC 1015]	0
ATEG_08838	0.744416	0.328498	Transcription_factor			gi|115402695|ref|XP_001217424.1|	predicted protein [Aspergillus terreus NIH2624] &gt;gi|114189270|gb|EAU30970.1| predicted protein [Aspergillus terreus NIH2624]	0	gi|146323257|ref|XP_748710.2|	C6 transcription factor [Aspergillus fumigatus Af293] &gt;gi|129556543|gb|EAL86672.2| C6 transcription factor, putative [Aspergillus fumigatus Af293]	2.03033e-176	gi|317145225|ref|XP_003189688.1|	C6 transcription factor [Aspergillus oryzae RIB40]	1.44065e-174
ATEG_02009	0.963132	0.329024	Transcription_factor			gi|115387363|ref|XP_001211187.1|	hypothetical protein ATEG_02009 [Aspergillus terreus NIH2624] &gt;gi|114195271|gb|EAU36971.1| hypothetical protein ATEG_02009 [Aspergillus terreus NIH2624]	0	gi|169779277|ref|XP_001824103.1|	DNA repair protein RAD5 [Aspergillus oryzae RIB40] &gt;gi|83772842|dbj|BAE62970.1| unnamed protein product [Aspergillus oryzae RIB40]	0	gi|238499905|ref|XP_002381187.1|	DNA excision repair protein (Rad5), putative [Aspergillus flavus NRRL3357] &gt;gi|220692940|gb|EED49286.1| DNA excision repair protein (Rad5), putative [Aspergillus flavus NRRL3357] &gt;gi|391873128|gb|EIT82202.1| helicase-like transcription factor HLTF/DNA helicase RAD5, DEAD-box superfamily [Aspergillus oryzae 3.042]	0
ATEG_02592	0.581182	0.355114	Transcription_factor			gi|115388529|ref|XP_001211770.1|	conserved hypothetical protein [Aspergillus terreus NIH2624] &gt;gi|114195854|gb|EAU37554.1| conserved hypothetical protein [Aspergillus terreus NIH2624]	0	gi|121702795|ref|XP_001269662.1|	RNA polymerase III transcription factor TFIIIC subunit (Tfc4), putative [Aspergillus clavatus NRRL 1] &gt;gi|119397805|gb|EAW08236.1| RNA polymerase III transcription factor TFIIIC subunit (Tfc4), putative [Aspergillus clavatus NRRL 1]	0	gi|83767827|dbj|BAE57966.1|	unnamed protein product [Aspergillus oryzae RIB40] &gt;gi|391874326|gb|EIT83232.1| RNA polymerase III transcription factor TFIIIC [Aspergillus oryzae 3.042]	0
ATEG_09390	-1.66678	0.356274	Transcription_factor			gi|115438226|ref|XP_001218012.1|	hypothetical protein ATEG_09390 [Aspergillus terreus NIH2624] &gt;gi|114188827|gb|EAU30527.1| hypothetical protein ATEG_09390 [Aspergillus terreus NIH2624]	0	gi|317138630|ref|XP_001817043.2|	C2H2 transcription factor (AmdA) [Aspergillus oryzae RIB40] &gt;gi|391863395|gb|EIT72706.1| C2H2 transcription factor [Aspergillus oryzae 3.042]	0	gi|119498479|ref|XP_001265997.1|	C2H2 transcription factor (AmdA), putative [Neosartorya fischeri NRRL 181] &gt;gi|119414161|gb|EAW24100.1| C2H2 transcription factor (AmdA), putative [Neosartorya fischeri NRRL 181]	0
ATEG_00638	-0.64437	0.363029	Transcription_factor			gi|115492193|ref|XP_001210724.1|	conserved hypothetical protein [Aspergillus terreus NIH2624] &gt;gi|114197584|gb|EAU39284.1| conserved hypothetical protein [Aspergillus terreus NIH2624]	0	gi|317156793|ref|XP_001826019.2|	C6 transcription factor [Aspergillus oryzae RIB40]	0	gi|145230768|ref|XP_001389648.1|	C6 transcription factor [Aspergillus niger CBS 513.88] &gt;gi|134055769|emb|CAK37293.1| unnamed protein product [Aspergillus niger]	0
ATEG_09397	-0.712648	0.366113	Transcription_factor			gi|115438252|ref|XP_001218019.1|	conserved hypothetical protein [Aspergillus terreus NIH2624] &gt;gi|114188834|gb|EAU30534.1| conserved hypothetical protein [Aspergillus terreus NIH2624]	2.42335e-132	gi|169765155|ref|XP_001817049.1|	DNA repair and transcription factor Ada [Aspergillus oryzae RIB40] &gt;gi|83764903|dbj|BAE55047.1| unnamed protein product [Aspergillus oryzae RIB40]	1.77332e-58	gi|238503548|ref|XP_002383007.1|	DNA repair and transcription factor Ada, putative [Aspergillus flavus NRRL3357] &gt;gi|220690478|gb|EED46827.1| DNA repair and transcription factor Ada, putative [Aspergillus flavus NRRL3357] &gt;gi|391863332|gb|EIT72643.1| adenosine deaminase [Aspergillus oryzae 3.042]	2.31602e-58
ATEG_03085	0.708994	0.367595	Transcription_factor			gi|115389516|ref|XP_001212263.1|	hypothetical protein ATEG_03085 [Aspergillus terreus NIH2624] &gt;gi|114194659|gb|EAU36359.1| hypothetical protein ATEG_03085 [Aspergillus terreus NIH2624]	0	gi|169764797|ref|XP_001816870.1|	transcription factor SipA3 [Aspergillus oryzae RIB40] &gt;gi|83764724|dbj|BAE54868.1| unnamed protein product [Aspergillus oryzae RIB40]	0	gi|391863232|gb|EIT72543.1|	transcription factor SipA3 [Aspergillus oryzae 3.042]	0
ATEG_03831	0.570167	0.391563	Transcription_factor			gi|115391009|ref|XP_001213009.1|	conserved hypothetical protein [Aspergillus terreus NIH2624] &gt;gi|114193933|gb|EAU35633.1| conserved hypothetical protein [Aspergillus terreus NIH2624]	0	gi|350630659|gb|EHA19031.1|	hypothetical protein ASPNIDRAFT_187023 [Aspergillus niger ATCC 1015]	0	gi|121703011|ref|XP_001269770.1|	C6 transcription factor, putative [Aspergillus clavatus NRRL 1] &gt;gi|119397913|gb|EAW08344.1| C6 transcription factor, putative [Aspergillus clavatus NRRL 1]	0
ATEG_06728	0.677474	0.395722	Transcription_factor			gi|115400635|ref|XP_001215906.1|	conserved hypothetical protein [Aspergillus terreus NIH2624] &gt;gi|114191572|gb|EAU33272.1| conserved hypothetical protein [Aspergillus terreus NIH2624]	0	gi|391863800|gb|EIT73099.1|	hypothetical protein Ao3042_10901 [Aspergillus oryzae 3.042]	0	gi|119480267|ref|XP_001260162.1|	C6 transcription factor, putative [Neosartorya fischeri NRRL 181] &gt;gi|119408316|gb|EAW18265.1| C6 transcription factor, putative [Neosartorya fischeri NRRL 181]	0
ATEG_06278	-0.791519	0.406746	Transcription_factor			gi|115399724|ref|XP_001215456.1|	predicted protein [Aspergillus terreus NIH2624] &gt;gi|114191122|gb|EAU32822.1| predicted protein [Aspergillus terreus NIH2624]	0	gi|261192695|ref|XP_002622754.1|	fungal specific transcription factor domain-containing protein [Ajellomyces dermatitidis SLH14081] &gt;gi|239589236|gb|EEQ71879.1| fungal specific transcription factor domain-containing protein [Ajellomyces dermatitidis SLH14081]	9.79202e-99	gi|225678165|gb|EEH16449.1|	conserved hypothetical protein [Paracoccidioides brasiliensis Pb03]	1.67027e-98
ATEG_01812	0.572546	0.410448	Transcription_factor			gi|238498844|ref|XP_002380657.1|	C6 transcription factor, putative [Aspergillus flavus NRRL3357] &gt;gi|220693931|gb|EED50276.1| C6 transcription factor, putative [Aspergillus flavus NRRL3357] &gt;gi|391868048|gb|EIT77271.1| hypothetical protein Ao3042_06486 [Aspergillus oryzae 3.042]	0	gi|83774202|dbj|BAE64327.1|	unnamed protein product [Aspergillus oryzae RIB40]	0	gi|115385260|ref|XP_001209177.1|	predicted protein [Aspergillus terreus NIH2624] &gt;gi|114196869|gb|EAU38569.1| predicted protein [Aspergillus terreus NIH2624]	2.74654e-178
ATEG_06717	0.550672	0.410974	Transcription_factor			gi|115400613|ref|XP_001215895.1|	conserved hypothetical protein [Aspergillus terreus NIH2624] &gt;gi|114191561|gb|EAU33261.1| conserved hypothetical protein [Aspergillus terreus NIH2624]	0	gi|238501786|ref|XP_002382127.1|	conserved hypothetical protein [Aspergillus flavus NRRL3357] &gt;gi|90855462|dbj|BAE92562.1| hypothetical transcriptional factor [Aspergillus oryzae] &gt;gi|220692364|gb|EED48711.1| conserved hypothetical protein [Aspergillus flavus NRRL3357] &gt;gi|391863785|gb|EIT73084.1| bZIP transcription factor [Aspergillus oryzae 3.042]	0	gi|134079459|emb|CAK45991.1|	unnamed protein product [Aspergillus niger]	2.35391e-179
ATEG_09847	-1.5365	0.41442	Transcription_factor			gi|358369897|dbj|GAA86510.1|	fungal specific transcription factor [Aspergillus kawachii IFO 4308]	0	gi|399769773|dbj|BAM36047.1|	cellobiose response regulator [Aspergillus aculeatus]	0	gi|115443324|ref|XP_001218469.1|	conserved hypothetical protein [Aspergillus terreus NIH2624] &gt;gi|114188338|gb|EAU30038.1| conserved hypothetical protein [Aspergillus terreus NIH2624]	0
ATEG_05422	-0.579711	0.428216	Transcription_factor			gi|115398017|ref|XP_001214600.1|	conserved hypothetical protein [Aspergillus terreus NIH2624] &gt;gi|114192791|gb|EAU34491.1| conserved hypothetical protein [Aspergillus terreus NIH2624]	0	gi|317146107|ref|XP_001821297.2|	Zn(II)2Cys6 transcription factor [Aspergillus oryzae RIB40] &gt;gi|391869239|gb|EIT78441.1| hypothetical protein Ao3042_05333 [Aspergillus oryzae 3.042]	0	gi|317038105|ref|XP_001401588.2|	Zn(II)2Cys6 transcription factor [Aspergillus niger CBS 513.88]	0
ATEG_04779	0.539481	0.429286	Transcription_factor			gi|115396636|ref|XP_001213957.1|	conserved hypothetical protein [Aspergillus terreus NIH2624] &gt;gi|114193526|gb|EAU35226.1| conserved hypothetical protein [Aspergillus terreus NIH2624]	0	gi|145253026|ref|XP_001398026.1|	bZIP transcription factor [Aspergillus niger CBS 513.88] &gt;gi|134083584|emb|CAL00499.1| unnamed protein product [Aspergillus niger] &gt;gi|350633103|gb|EHA21469.1| hypothetical protein ASPNIDRAFT_55089 [Aspergillus niger ATCC 1015]	0	gi|358372643|dbj|GAA89245.1|	bZIP transcription factor [Aspergillus kawachii IFO 4308]	0
ATEG_07471	0.600497	0.44075	Transcription_factor			gi|358375409|dbj|GAA91991.1|	CCAAT-box-binding transcription factor [Aspergillus kawachii IFO 4308]	1.40685e-42	gi|115401008|ref|XP_001216092.1|	hypothetical protein ATEG_07471 [Aspergillus terreus NIH2624] &gt;gi|114190033|gb|EAU31733.1| hypothetical protein ATEG_07471 [Aspergillus terreus NIH2624]	1.86646e-42	gi|169778693|ref|XP_001823811.1|	negative cofactor 2 complex subunit beta [Aspergillus oryzae RIB40] &gt;gi|238499249|ref|XP_002380859.1| CBF/NF-Y family transcription factor, putative [Aspergillus flavus NRRL3357] &gt;gi|83772550|dbj|BAE62678.1| unnamed protein product [Aspergillus oryzae RIB40] &gt;gi|220692612|gb|EED48958.1| CBF/NF-Y family transcription factor, putative [Aspergillus flavus NRRL3357] &gt;gi|391870807|gb|EIT79…	4.13117e-42
ATEG_08429	-0.758481	0.445017	Transcription_factor			gi|115433827|ref|XP_001217050.1|	predicted protein [Aspergillus terreus NIH2624] &gt;gi|114189902|gb|EAU31602.1| predicted protein [Aspergillus terreus NIH2624]	0	gi|119491021|ref|XP_001263171.1|	C6 transcription factor, putative [Neosartorya fischeri NRRL 181] &gt;gi|119411331|gb|EAW21274.1| C6 transcription factor, putative [Neosartorya fischeri NRRL 181]	0	gi|159127344|gb|EDP52459.1|	C6 transcription factor, putative [Aspergillus fumigatus A1163]	0
ATEG_05044	-0.576195	0.446307	Transcription_factor			gi|115397261|ref|XP_001214222.1|	conserved hypothetical protein [Aspergillus terreus NIH2624] &gt;gi|114192413|gb|EAU34113.1| conserved hypothetical protein [Aspergillus terreus NIH2624]	0	gi|169773123|ref|XP_001821030.1|	C6 transcription factor [Aspergillus oryzae RIB40] &gt;gi|83768891|dbj|BAE59028.1| unnamed protein product [Aspergillus oryzae RIB40] &gt;gi|391865611|gb|EIT74890.1| C6 transcription factor [Aspergillus oryzae 3.042]	0	gi|238491070|ref|XP_002376772.1|	C6 transcription factor, putative [Aspergillus flavus NRRL3357] &gt;gi|220697185|gb|EED53526.1| C6 transcription factor, putative [Aspergillus flavus NRRL3357]	0
ATEG_07811	0.545731	0.45711	Transcription_factor			gi|115401688|ref|XP_001216432.1|	conserved hypothetical protein [Aspergillus terreus NIH2624] &gt;gi|114190373|gb|EAU32073.1| conserved hypothetical protein [Aspergillus terreus NIH2624]	0	gi|169775489|ref|XP_001822212.1|	bZIP transcription factor FlbB [Aspergillus oryzae RIB40] &gt;gi|83770075|dbj|BAE60210.1| unnamed protein product [Aspergillus oryzae RIB40] &gt;gi|391874207|gb|EIT83129.1| bZIP transcription factor FlbB [Aspergillus oryzae 3.042]	1.46683e-149	gi|358373721|dbj|GAA90317.1|	bZIP-type transcription factor [Aspergillus kawachii IFO 4308]	5.49377e-143
ATEG_03826	-0.495308	0.47344	Transcription_factor			gi|115390999|ref|XP_001213004.1|	acetamidase regulatory protein [Aspergillus terreus NIH2624] &gt;gi|114193928|gb|EAU35628.1| acetamidase regulatory protein [Aspergillus terreus NIH2624]	0	gi|238486256|ref|XP_002374366.1|	C6 transcription factor (AmdR), putative [Aspergillus flavus NRRL3357] &gt;gi|220699245|gb|EED55584.1| C6 transcription factor (AmdR), putative [Aspergillus flavus NRRL3357]	0	gi|391873658|gb|EIT82678.1|	acetamidase regulatory protein [Aspergillus oryzae 3.042]	0
ATEG_06908	-0.605608	0.47511	Transcription_factor			gi|121710644|ref|XP_001272938.1|	fungal specific transcription factor domain protein [Aspergillus clavatus NRRL 1] &gt;gi|119401088|gb|EAW11512.1| fungal specific transcription factor domain protein [Aspergillus clavatus NRRL 1]	0	gi|119498161|ref|XP_001265838.1|	fungal specific transcription factor, putative [Neosartorya fischeri NRRL 181] &gt;gi|119414002|gb|EAW23941.1| fungal specific transcription factor, putative [Neosartorya fischeri NRRL 181]	0	gi|169775145|ref|XP_001822040.1|	fungal specific transcription factor domain protein [Aspergillus oryzae RIB40] &gt;gi|83769903|dbj|BAE60038.1| unnamed protein product [Aspergillus oryzae RIB40]	0
ATEG_03141	-0.620729	0.484385	Transcription_factor			gi|115389628|ref|XP_001212319.1|	hypothetical protein ATEG_03141 [Aspergillus terreus NIH2624] &gt;gi|114194715|gb|EAU36415.1| hypothetical protein ATEG_03141 [Aspergillus terreus NIH2624]	0	gi|391863203|gb|EIT72515.1|	hypothetical protein Ao3042_00997 [Aspergillus oryzae 3.042]	8.12241e-163	gi|159125496|gb|EDP50613.1|	C6 transcription factor, putative [Aspergillus fumigatus A1163]	2.21194e-160
ATEG_07822	0.638905	0.484689	Transcription_factor			gi|115401710|ref|XP_001216443.1|	conserved hypothetical protein [Aspergillus terreus NIH2624] &gt;gi|114190384|gb|EAU32084.1| conserved hypothetical protein [Aspergillus terreus NIH2624]	0	gi|238495885|ref|XP_002379178.1|	HLH transcription factor (Hpa3), putative [Aspergillus flavus NRRL3357] &gt;gi|317147529|ref|XP_001822200.2| HLH transcription factor (Hpa3) [Aspergillus oryzae RIB40] &gt;gi|220694058|gb|EED50402.1| HLH transcription factor (Hpa3), putative [Aspergillus flavus NRRL3357] &gt;gi|391872925|gb|EIT82000.1| hypothetical protein Ao3042_00680 [Aspergillus oryzae 3.042]	0	gi|134082410|emb|CAK42424.1|	unnamed protein product [Aspergillus niger]	0
ATEG_00926	-0.635324	0.48633	Transcription_factor			gi|115492769|ref|XP_001211012.1|	predicted protein [Aspergillus terreus NIH2624] &gt;gi|114197872|gb|EAU39572.1| predicted protein [Aspergillus terreus NIH2624]	0	gi|350630212|gb|EHA18585.1|	hypothetical protein ASPNIDRAFT_37812 [Aspergillus niger ATCC 1015]	4.97378e-115	gi|317029007|ref|XP_001390933.2|	C6 transcription factor [Aspergillus niger CBS 513.88]	5.97849e-113
ATEG_00532	-0.584717	0.497175	Transcription_factor			gi|115491981|ref|XP_001210618.1|	hypothetical protein ATEG_00532 [Aspergillus terreus NIH2624] &gt;gi|114197478|gb|EAU39178.1| hypothetical protein ATEG_00532 [Aspergillus terreus NIH2624]	0	gi|121701319|ref|XP_001268924.1|	bZIP transcription factor, putative [Aspergillus clavatus NRRL 1] &gt;gi|119397067|gb|EAW07498.1| bZIP transcription factor, putative [Aspergillus clavatus NRRL 1]	0	gi|67516779|ref|XP_658275.1|	hypothetical protein AN0671.2 [Aspergillus nidulans FGSC A4] &gt;gi|40746291|gb|EAA65447.1| hypothetical protein AN0671.2 [Aspergillus nidulans FGSC A4] &gt;gi|259489060|tpe|CBF89018.1| TPA: bZIP transcription factor (Eurofung) [Aspergillus nidulans FGSC A4]	0
ATEG_09550	0.620609	0.498069	Transcription_factor			gi|115442730|ref|XP_001218172.1|	conserved hypothetical protein [Aspergillus terreus NIH2624] &gt;gi|114188041|gb|EAU29741.1| conserved hypothetical protein [Aspergillus terreus NIH2624]	0	gi|159128890|gb|EDP54004.1|	C6 transcription factor, putative [Aspergillus fumigatus A1163]	0	gi|70989257|ref|XP_749478.1|	C6 transcription factor [Aspergillus fumigatus Af293] &gt;gi|66847109|gb|EAL87440.1| C6 transcription factor, putative [Aspergillus fumigatus Af293]	0
ATEG_05248	-0.491142	0.517884	Transcription_factor			gi|83765979|dbj|BAE56122.1|	unnamed protein product [Aspergillus oryzae RIB40]	0	gi|238484157|ref|XP_002373317.1|	homeobox and C2H2 transcription factor, putative [Aspergillus flavus NRRL3357] &gt;gi|220701367|gb|EED57705.1| homeobox and C2H2 transcription factor, putative [Aspergillus flavus NRRL3357] &gt;gi|391870705|gb|EIT79881.1| homeobox and C2H2 transcription factor, putative [Aspergillus oryzae 3.042]	0	gi|70996334|ref|XP_752922.1|	homeobox and C2H2 transcription factor [Aspergillus fumigatus Af293] &gt;gi|66850557|gb|EAL90884.1| homeobox and C2H2 transcription factor, putative [Aspergillus fumigatus Af293]	0
ATEG_00344	0.605305	0.545259	Transcription_factor			gi|115491605|ref|XP_001210430.1|	predicted protein [Aspergillus terreus NIH2624] &gt;gi|114197290|gb|EAU38990.1| predicted protein [Aspergillus terreus NIH2624]	0	gi|238498290|ref|XP_002380380.1|	fungal specific transcription factor, putative [Aspergillus flavus NRRL3357] &gt;gi|220693654|gb|EED49999.1| fungal specific transcription factor, putative [Aspergillus flavus NRRL3357]	1.69053e-127	gi|317155577|ref|XP_001825216.2|	fungal specific transcription factor [Aspergillus oryzae RIB40]	2.2079e-127
ATEG_03051	0.515074	0.545259	Transcription_factor			gi|115389448|ref|XP_001212229.1|	conserved hypothetical protein [Aspergillus terreus NIH2624] &gt;gi|114194625|gb|EAU36325.1| conserved hypothetical protein [Aspergillus terreus NIH2624]	0	gi|169764725|ref|XP_001816834.1|	C6 transcription factor [Aspergillus oryzae RIB40] &gt;gi|83764688|dbj|BAE54832.1| unnamed protein product [Aspergillus oryzae RIB40] &gt;gi|391863164|gb|EIT72476.1| C6 transcription factor [Aspergillus oryzae 3.042]	0	gi|238504008|ref|XP_002383236.1|	C6 transcription factor, putative [Aspergillus flavus NRRL3357] &gt;gi|220690707|gb|EED47056.1| C6 transcription factor, putative [Aspergillus flavus NRRL3357]	0
ATEG_07430	-0.630161	0.546038	Transcription_factor			gi|115400926|ref|XP_001216051.1|	conserved hypothetical protein [Aspergillus terreus NIH2624] &gt;gi|114189992|gb|EAU31692.1| conserved hypothetical protein [Aspergillus terreus NIH2624]	0	gi|134084700|emb|CAK47319.1|	unnamed protein product [Aspergillus niger]	0	gi|391863496|gb|EIT72804.1|	DEAD box-containing helicase-like transcription factor/DNA repair protein [Aspergillus oryzae 3.042]	0
ATEG_03152	0.431403	0.553207	Transcription_factor			gi|115389650|ref|XP_001212330.1|	predicted protein [Aspergillus terreus NIH2624] &gt;gi|114194726|gb|EAU36426.1| predicted protein [Aspergillus terreus NIH2624]	0	gi|121708406|ref|XP_001272121.1|	GATA transcription factor LreB [Aspergillus clavatus NRRL 1] &gt;gi|119400269|gb|EAW10695.1| GATA transcription factor LreB [Aspergillus clavatus NRRL 1]	4.86998e-104	gi|317138241|ref|XP_001816778.2|	GATA-factor [Aspergillus oryzae RIB40]	1.29769e-101
ATEG_00951	-0.588426	0.561708	Transcription_factor			gi|115492819|ref|XP_001211037.1|	predicted protein [Aspergillus terreus NIH2624] &gt;gi|114197897|gb|EAU39597.1| predicted protein [Aspergillus terreus NIH2624]	0	gi|134076121|emb|CAK39479.1|	unnamed protein product [Aspergillus niger]	2.69964e-179	gi|317029981|ref|XP_001391643.2|	Zn(II)2Cys6 transcription factor [Aspergillus niger CBS 513.88]	2.69987e-179
ATEG_05112	-0.474263	0.573669	Transcription_factor			gi|317140124|ref|XP_001817990.2|	Zn(II)2Cys6 transcription factor [Aspergillus oryzae RIB40]	0	gi|238483857|ref|XP_002373167.1|	C6 transcription factor, putative [Aspergillus flavus NRRL3357] &gt;gi|220701217|gb|EED57555.1| C6 transcription factor, putative [Aspergillus flavus NRRL3357] &gt;gi|391872749|gb|EIT81844.1| hypothetical protein Ao3042_01587 [Aspergillus oryzae 3.042]	0	gi|358365447|dbj|GAA82069.1|	C6 transcription factor [Aspergillus kawachii IFO 4308]	0
ATEG_05607	0.623339	0.575882	Transcription_factor			gi|115398387|ref|XP_001214785.1|	conserved hypothetical protein [Aspergillus terreus NIH2624] &gt;gi|114192976|gb|EAU34676.1| conserved hypothetical protein [Aspergillus terreus NIH2624]	0	gi|119480419|ref|XP_001260238.1|	fungal specific transcription factor, putative [Neosartorya fischeri NRRL 181] &gt;gi|119408392|gb|EAW18341.1| fungal specific transcription factor, putative [Neosartorya fischeri NRRL 181]	0	gi|134057552|emb|CAK48906.1|	unnamed protein product [Aspergillus niger]	0
ATEG_04171	-0.404496	0.583429	Transcription_factor			gi|115391689|ref|XP_001213349.1|	conserved hypothetical protein [Aspergillus terreus NIH2624] &gt;gi|114194273|gb|EAU35973.1| conserved hypothetical protein [Aspergillus terreus NIH2624]	0	gi|145233171|ref|XP_001399958.1|	homeobox transcription factor [Aspergillus niger CBS 513.88] &gt;gi|134056885|emb|CAK37788.1| unnamed protein product [Aspergillus niger] &gt;gi|350634757|gb|EHA23119.1| hypothetical protein ASPNIDRAFT_175143 [Aspergillus niger ATCC 1015]	1.3613e-178	gi|358372331|dbj|GAA88935.1|	homeobox transcription factor [Aspergillus kawachii IFO 4308]	2.80358e-176
ATEG_01689	0.336007	0.59561	Transcription_factor			gi|115385014|ref|XP_001209054.1|	predicted protein [Aspergillus terreus NIH2624] &gt;gi|114196746|gb|EAU38446.1| predicted protein [Aspergillus terreus NIH2624]	0	gi|83766275|dbj|BAE56418.1|	unnamed protein product [Aspergillus oryzae RIB40]	1.74934e-98	gi|238484819|ref|XP_002373648.1|	C2H2 transcription factor (Ace1), putative [Aspergillus flavus NRRL3357] &gt;gi|317140818|ref|XP_001818420.2| C2H2 transcription factor (Ace1) [Aspergillus oryzae RIB40] &gt;gi|220701698|gb|EED58036.1| C2H2 transcription factor (Ace1), putative [Aspergillus flavus NRRL3357] &gt;gi|391870594|gb|EIT79774.1| hypothetical protein Ao3042_03786 [Aspergillus oryzae 3.042]	1.88166e-97
ATEG_08961	-1.71596	0.597094	Transcription_factor			gi|115402941|ref|XP_001217547.1|	predicted protein [Aspergillus terreus NIH2624] &gt;gi|114189393|gb|EAU31093.1| predicted protein [Aspergillus terreus NIH2624]	2.46911e-65	gi|317032522|ref|XP_001395044.2|	Zn(II)2Cys6 transcription factor [Aspergillus niger CBS 513.88]	9.75463e-46	gi|134079748|emb|CAK40885.1|	unnamed protein product [Aspergillus niger] &gt;gi|350631733|gb|EHA20104.1| hypothetical protein ASPNIDRAFT_48178 [Aspergillus niger ATCC 1015] &gt;gi|358369054|dbj|GAA85669.1| C6 transcription factor [Aspergillus kawachii IFO 4308]	9.75463e-46
ATEG_04749	0.954418	0.602742	Transcription_factor			gi|115396576|ref|XP_001213927.1|	conserved hypothetical protein [Aspergillus terreus NIH2624] &gt;gi|114193496|gb|EAU35196.1| conserved hypothetical protein [Aspergillus terreus NIH2624]	0	gi|317144109|ref|XP_001819908.2|	PHD transcription factor [Aspergillus oryzae RIB40]	0	gi|238486644|ref|XP_002374560.1|	PHD transcription factor, putative [Aspergillus flavus NRRL3357] &gt;gi|220699439|gb|EED55778.1| PHD transcription factor, putative [Aspergillus flavus NRRL3357] &gt;gi|391867524|gb|EIT76770.1| PHD transcription factor, putative [Aspergillus oryzae 3.042]	0
ATEG_09236	0.493973	0.603176	Transcription_factor			gi|115437626|ref|XP_001217858.1|	conserved hypothetical protein [Aspergillus terreus NIH2624] &gt;gi|114188673|gb|EAU30373.1| conserved hypothetical protein [Aspergillus terreus NIH2624]	0	gi|358367938|dbj|GAA84556.1|	fungal specific transcription factor domain protein [Aspergillus kawachii IFO 4308]	0	gi|134057058|emb|CAK37867.1|	unnamed protein product [Aspergillus niger]	0
ATEG_05057	0.753429	0.614092	Transcription_factor			gi|115397287|ref|XP_001214235.1|	conserved hypothetical protein [Aspergillus terreus NIH2624] &gt;gi|114192426|gb|EAU34126.1| conserved hypothetical protein [Aspergillus terreus NIH2624]	0	gi|145240483|ref|XP_001392888.1|	C6 transcription factor [Aspergillus niger CBS 513.88] &gt;gi|134077408|emb|CAL00789.1| unnamed protein product [Aspergillus niger]	1.9463e-152	gi|350629912|gb|EHA18285.1|	regulatory protein [Aspergillus niger ATCC 1015]	4.3266e-152
ATEG_05632	0.447357	0.614668	Transcription_factor			gi|115398442|ref|XP_001214810.1|	nuclear transcription factor Y subunit C-2 [Aspergillus terreus NIH2624] &gt;gi|114191693|gb|EAU33393.1| nuclear transcription factor Y subunit C-2 [Aspergillus terreus NIH2624]	9.7125e-107	gi|317149797|ref|XP_001822902.2|	CCAAT-binding factor complex subunit HapE [Aspergillus oryzae RIB40]	6.76232e-102	gi|238493956|ref|XP_002378214.1|	CCAAT-binding factor complex subunit HapE [Aspergillus flavus NRRL3357] &gt;gi|3059251|dbj|BAA25636.1| HAPE [Aspergillus oryzae] &gt;gi|220694864|gb|EED51207.1| CCAAT-binding factor complex subunit HapE [Aspergillus flavus NRRL3357]	6.76298e-102
ATEG_01517	-1.19962	0.618452	Transcription_factor			gi|115384670|ref|XP_001208882.1|	hypothetical protein ATEG_01517 [Aspergillus terreus NIH2624] &gt;gi|114196574|gb|EAU38274.1| hypothetical protein ATEG_01517 [Aspergillus terreus NIH2624]	0	gi|391864888|gb|EIT74180.1|	hypothetical protein Ao3042_09858 [Aspergillus oryzae 3.042]	0	gi|238493263|ref|XP_002377868.1|	C2H2 transcription factor (RfeC), putative [Aspergillus flavus NRRL3357] &gt;gi|220696362|gb|EED52704.1| C2H2 transcription factor (RfeC), putative [Aspergillus flavus NRRL3357]	0
ATEG_07734	0.492277	0.621666	Transcription_factor			gi|115401534|ref|XP_001216355.1|	conserved hypothetical protein [Aspergillus terreus NIH2624] &gt;gi|114190296|gb|EAU31996.1| conserved hypothetical protein [Aspergillus terreus NIH2624]	3.92145e-149	gi|557724134|dbj|GAD97137.1|	APSES transcription factor [Byssochlamys spectabilis No. 5]	5.21259e-102	gi|121713650|ref|XP_001274436.1|	APSES transcription factor, putative [Aspergillus clavatus NRRL 1] &gt;gi|119402589|gb|EAW13010.1| APSES transcription factor, putative [Aspergillus clavatus NRRL 1]	8.88621e-102
ATEG_09416	-0.383546	0.626177	Transcription_factor			gi|115438328|ref|XP_001218038.1|	conserved hypothetical protein [Aspergillus terreus NIH2624] &gt;gi|114188853|gb|EAU30553.1| conserved hypothetical protein [Aspergillus terreus NIH2624]	0	gi|391863325|gb|EIT72636.1|	RFX family transcription factor [Aspergillus oryzae 3.042]	0	gi|238503506|ref|XP_002382986.1|	DNA damage and replication checkpoint protein Rfx1, putative [Aspergillus flavus NRRL3357] &gt;gi|220690457|gb|EED46806.1| DNA damage and replication checkpoint protein Rfx1, putative [Aspergillus flavus NRRL3357]	0
ATEG_05602	-0.381281	0.629852	Transcription_factor			gi|115398377|ref|XP_001214780.1|	conserved hypothetical protein [Aspergillus terreus NIH2624] &gt;gi|114192971|gb|EAU34671.1| conserved hypothetical protein [Aspergillus terreus NIH2624]	0	gi|83769322|dbj|BAE59459.1|	unnamed protein product [Aspergillus oryzae RIB40]	0	gi|238492018|ref|XP_002377246.1|	fungal specific transcription factor, putative [Aspergillus flavus NRRL3357] &gt;gi|317146366|ref|XP_001821461.2| fungal specific transcription factor domain protein [Aspergillus oryzae RIB40] &gt;gi|220697659|gb|EED54000.1| fungal specific transcription factor, putative [Aspergillus flavus NRRL3357] &gt;gi|391869085|gb|EIT78290.1| fungal specific transcription factor [Aspergillus oryzae 3.042]	0
ATEG_00603	0.332336	0.633445	Transcription_factor			gi|115492123|ref|XP_001210689.1|	protein spt3 [Aspergillus terreus NIH2624] &gt;gi|114197549|gb|EAU39249.1| protein spt3 [Aspergillus terreus NIH2624]	1.56806e-139	gi|70996036|ref|XP_752773.1|	SAGA-like transcriptional regulatory complex subunit Spt3, putative [Aspergillus fumigatus Af293] &gt;gi|44889995|emb|CAF32113.1| transcription factor spt3, putative [Aspergillus fumigatus] &gt;gi|66850408|gb|EAL90735.1| SAGA-like transcriptional regulatory complex subunit Spt3, putative [Aspergillus fumigatus Af293] &gt;gi|159131527|gb|EDP56640.1| SAGA-like transcriptional regulatory complex sub…	9.45762e-134	gi|119495122|ref|XP_001264353.1|	SAGA-like transcriptional regulatory complex subunit Spt3, putative [Neosartorya fischeri NRRL 181] &gt;gi|119412515|gb|EAW22456.1| SAGA-like transcriptional regulatory complex subunit Spt3, putative [Neosartorya fischeri NRRL 181]	1.23455e-133
ATEG_00770	-0.771238	0.635284	Transcription_factor			gi|115492457|ref|XP_001210856.1|	conserved hypothetical protein [Aspergillus terreus NIH2624] &gt;gi|114197716|gb|EAU39416.1| conserved hypothetical protein [Aspergillus terreus NIH2624]	0	gi|358375111|dbj|GAA91697.1|	C6 transcription factor NosA [Aspergillus kawachii IFO 4308]	0	gi|169771721|ref|XP_001820330.1|	C6 transcription factor NosA [Aspergillus oryzae RIB40] &gt;gi|83768189|dbj|BAE58328.1| unnamed protein product [Aspergillus oryzae RIB40]	0
ATEG_08959	0.414399	0.640493	Transcription_factor			gi|115402937|ref|XP_001217545.1|	predicted protein [Aspergillus terreus NIH2624] &gt;gi|114189391|gb|EAU31091.1| predicted protein [Aspergillus terreus NIH2624]	0	gi|145245543|ref|XP_001395039.1|	GATA transcription factor LreA [Aspergillus niger CBS 513.88] &gt;gi|134079743|emb|CAK40880.1| unnamed protein product [Aspergillus niger]	0	gi|317151070|ref|XP_001824426.2|	GATA transcription factor LreA [Aspergillus oryzae RIB40]	0
ATEG_02113	-0.375928	0.643485	Transcription_factor			gi|115387571|ref|XP_001211291.1|	conserved hypothetical protein [Aspergillus terreus NIH2624] &gt;gi|114195375|gb|EAU37075.1| conserved hypothetical protein [Aspergillus terreus NIH2624]	8.79655e-169	gi|70997489|ref|XP_753492.1|	transcription factor TFIIH subunit Tfb4 [Aspergillus fumigatus Af293] &gt;gi|66851128|gb|EAL91454.1| transcription factor TFIIH subunit Tfb4, putative [Aspergillus fumigatus Af293] &gt;gi|159126779|gb|EDP51895.1| transcription factor TFIIH subunit Tfb4, putative [Aspergillus fumigatus A1163]	1.55217e-145	gi|119479015|ref|XP_001259536.1|	transcription factor TFIIH subunit Tfb4, putative [Neosartorya fischeri NRRL 181] &gt;gi|119407690|gb|EAW17639.1| transcription factor TFIIH subunit Tfb4, putative [Neosartorya fischeri NRRL 181]	1.55221e-145
ATEG_01064	-1.01875	0.645998	Transcription_factor			gi|115383764|ref|XP_001208429.1|	hypothetical protein ATEG_01064 [Aspergillus terreus NIH2624] &gt;gi|114196121|gb|EAU37821.1| hypothetical protein ATEG_01064 [Aspergillus terreus NIH2624]	1.3427e-88	gi|259479439|tpe|CBF69661.1|	TPA: putative CCAAT-box-binding transcription factor (Eurofung) [Aspergillus nidulans FGSC A4]	8.61307e-45	gi|169772437|ref|XP_001820687.1|	CBF/NF-Y family transcription factor [Aspergillus oryzae RIB40] &gt;gi|83768548|dbj|BAE58685.1| unnamed protein product [Aspergillus oryzae RIB40] &gt;gi|391865706|gb|EIT74985.1| class 2 transcription repressor NC2, alpha subunit [Aspergillus oryzae 3.042]	1.90605e-44
ATEG_06127	0.572446	0.657691	Transcription_factor			gi|115399432|ref|XP_001215305.1|	predicted protein [Aspergillus terreus NIH2624] &gt;gi|114192188|gb|EAU33888.1| predicted protein [Aspergillus terreus NIH2624]	0	gi|255953537|ref|XP_002567521.1|	Pc21g04750 [Penicillium chrysogenum Wisconsin 54-1255] &gt;gi|211589232|emb|CAP95372.1| Pc21g04750 [Penicillium chrysogenum Wisconsin 54-1255]	0	gi|425767002|gb|EKV05590.1|	C6 transcription factor, putative [Penicillium digitatum Pd1] &gt;gi|425780153|gb|EKV18171.1| C6 transcription factor, putative [Penicillium digitatum PHI26]	0
ATEG_06429	-0.333849	0.663644	Transcription_factor			gi|115400037|ref|XP_001215607.1|	conserved hypothetical protein [Aspergillus terreus NIH2624] &gt;gi|114191273|gb|EAU32973.1| conserved hypothetical protein [Aspergillus terreus NIH2624]	0	gi|317139343|ref|XP_001817446.2|	Zn(II)2Cys6 transcription factor [Aspergillus oryzae RIB40]	0	gi|317029338|ref|XP_001391371.2|	Zn(II)2Cys6 transcription factor [Aspergillus niger CBS 513.88]	0
ATEG_01096	-0.499849	0.665953	Transcription_factor			gi|115383828|ref|XP_001208461.1|	predicted protein [Aspergillus terreus NIH2624] &gt;gi|114196153|gb|EAU37853.1| predicted protein [Aspergillus terreus NIH2624]	0	gi|70986072|ref|XP_748536.1|	C6 transcription factor [Aspergillus fumigatus Af293] &gt;gi|66846165|gb|EAL86498.1| C6 transcription factor, putative [Aspergillus fumigatus Af293]	6.08363e-97	gi|119473983|ref|XP_001258867.1|	fungal specific transcription factor, putative [Neosartorya fischeri NRRL 181] &gt;gi|119407020|gb|EAW16970.1| fungal specific transcription factor, putative [Neosartorya fischeri NRRL 181]	3.58314e-81
ATEG_05721	-0.353503	0.666128	Transcription_factor			gi|115398620|ref|XP_001214899.1|	predicted protein [Aspergillus terreus NIH2624] &gt;gi|114191782|gb|EAU33482.1| predicted protein [Aspergillus terreus NIH2624]	0	gi|317156906|ref|XP_001826097.2|	fungal specific transcription factor domain protein [Aspergillus oryzae RIB40]	0	gi|121710800|ref|XP_001273016.1|	fungal specific transcription factor domain protein [Aspergillus clavatus NRRL 1] &gt;gi|119401166|gb|EAW11590.1| fungal specific transcription factor domain protein [Aspergillus clavatus NRRL 1]	0
ATEG_00373	-0.564751	0.668297	Transcription_factor			gi|115491663|ref|XP_001210459.1|	hypothetical protein ATEG_00373 [Aspergillus terreus NIH2624] &gt;gi|114197319|gb|EAU39019.1| hypothetical protein ATEG_00373 [Aspergillus terreus NIH2624]	1.58745e-142	gi|119495602|ref|XP_001264582.1|	HLH transcription factor, putative [Neosartorya fischeri NRRL 181] &gt;gi|119412744|gb|EAW22685.1| HLH transcription factor, putative [Neosartorya fischeri NRRL 181]	9.33326e-88	gi|159131301|gb|EDP56414.1|	HLH transcription factor, putative [Aspergillus fumigatus A1163]	5.99932e-87
ATEG_07219	0.363751	0.669371	Transcription_factor			gi|115386728|ref|XP_001209905.1|	predicted protein [Aspergillus terreus NIH2624] &gt;gi|114190903|gb|EAU32603.1| predicted protein [Aspergillus terreus NIH2624]	1.44112e-64	gi|212526606|ref|XP_002143460.1|	C6 transcription factor, putative [Talaromyces marneffei ATCC 18224] &gt;gi|210072858|gb|EEA26945.1| C6 transcription factor, putative [Talaromyces marneffei ATCC 18224]	3.69376e-40	gi|67903414|ref|XP_681963.1|	hypothetical protein AN8694.2 [Aspergillus nidulans FGSC A4] &gt;gi|40741053|gb|EAA60243.1| hypothetical protein AN8694.2 [Aspergillus nidulans FGSC A4]	1.2407e-37
ATEG_00431	-0.617982	0.669975	Transcription_factor			gi|115491779|ref|XP_001210517.1|	hypothetical protein ATEG_00431 [Aspergillus terreus NIH2624] &gt;gi|114197377|gb|EAU39077.1| hypothetical protein ATEG_00431 [Aspergillus terreus NIH2624]	0	gi|317031012|ref|XP_001392614.2|	jumonji family transcription factor [Aspergillus niger CBS 513.88]	0	gi|358371868|dbj|GAA88474.1|	jumonji family transcription factor [Aspergillus kawachii IFO 4308]	0
ATEG_00979	-1.00906	0.678997	Transcription_factor			gi|115492875|ref|XP_001211065.1|	predicted protein [Aspergillus terreus NIH2624] &gt;gi|114197925|gb|EAU39625.1| predicted protein [Aspergillus terreus NIH2624]	0	gi|242780542|ref|XP_002479617.1|	C6 transcription factor, putative [Talaromyces stipitatus ATCC 10500] &gt;gi|218719764|gb|EED19183.1| C6 transcription factor, putative [Talaromyces stipitatus ATCC 10500]	3.1684e-148	gi|238485340|ref|XP_002373908.1|	C6 transcription factor, putative [Aspergillus flavus NRRL3357] &gt;gi|220698787|gb|EED55126.1| C6 transcription factor, putative [Aspergillus flavus NRRL3357]	4.60726e-144
ATEG_00627	-0.333356	0.679313	Transcription_factor			gi|115492171|ref|XP_001210713.1|	conserved hypothetical protein [Aspergillus terreus NIH2624] &gt;gi|114197573|gb|EAU39273.1| conserved hypothetical protein [Aspergillus terreus NIH2624]	0	gi|391873777|gb|EIT82785.1|	transcription factor/CCAAT displacement protein [Aspergillus oryzae 3.042]	0	gi|317156811|ref|XP_001826030.2|	hypothetical protein AOR_1_650054 [Aspergillus oryzae RIB40]	0
ATEG_04246	0.335506	0.684295	Transcription_factor			gi|115391839|ref|XP_001213424.1|	predicted protein [Aspergillus terreus NIH2624] &gt;gi|114194348|gb|EAU36048.1| predicted protein [Aspergillus terreus NIH2624]	0	gi|342878187|gb|EGU79543.1|	hypothetical protein FOXB_09947 [Fusarium oxysporum Fo5176]	1.0626e-125	gi|517312949|emb|CCT65196.1|	related to cutinase transcription factor 1 beta [Fusarium fujikuroi IMI 58289]	3.97082e-125
ATEG_05424	0.495209	0.686748	Transcription_factor			gi|115398021|ref|XP_001214602.1|	predicted protein [Aspergillus terreus NIH2624] &gt;gi|114192793|gb|EAU34493.1| predicted protein [Aspergillus terreus NIH2624]	2.1247e-139	gi|115387649|ref|XP_001211330.1|	predicted protein [Aspergillus terreus NIH2624] &gt;gi|114195414|gb|EAU37114.1| predicted protein [Aspergillus terreus NIH2624]	4.67048e-70	gi|557726132|dbj|GAD95221.1|	bZIP transcription factor (Atf21), putative [Byssochlamys spectabilis No. 5]	2.51703e-15
ATEG_03850	0.311343	0.689432	Transcription_factor			gi|115391047|ref|XP_001213028.1|	conserved hypothetical protein [Aspergillus terreus NIH2624] &gt;gi|114193952|gb|EAU35652.1| conserved hypothetical protein [Aspergillus terreus NIH2624]	0	gi|238486194|ref|XP_002374335.1|	C6 transcription factor Prf, putative [Aspergillus flavus NRRL3357] &gt;gi|220699214|gb|EED55553.1| C6 transcription factor Prf, putative [Aspergillus flavus NRRL3357]	0	gi|391873688|gb|EIT82708.1|	C6 transcription factor Prf, putative [Aspergillus oryzae 3.042]	0
ATEG_00722	-0.891457	0.690484	Transcription_factor			gi|115492361|ref|XP_001210808.1|	hypothetical protein ATEG_00722 [Aspergillus terreus NIH2624] &gt;gi|114197668|gb|EAU39368.1| hypothetical protein ATEG_00722 [Aspergillus terreus NIH2624]	0	gi|525582768|gb|EPS29018.1|	hypothetical protein PDE_03964 [Penicillium oxalicum 114-2]	0	gi|119500482|ref|XP_001266998.1|	C6 transcription factor (AmyR), putative [Neosartorya fischeri NRRL 181] &gt;gi|119415163|gb|EAW25101.1| C6 transcription factor (AmyR), putative [Neosartorya fischeri NRRL 181]	0
ATEG_01619	-0.772138	0.690484	Transcription_factor			gi|115384874|ref|XP_001208984.1|	conserved hypothetical protein [Aspergillus terreus NIH2624] &gt;gi|114196676|gb|EAU38376.1| conserved hypothetical protein [Aspergillus terreus NIH2624]	0	gi|238484669|ref|XP_002373573.1|	transcription factor smp1, putative [Aspergillus flavus NRRL3357] &gt;gi|220701623|gb|EED57961.1| transcription factor smp1, putative [Aspergillus flavus NRRL3357]	0	gi|169767760|ref|XP_001818351.1|	transcription factor [Aspergillus oryzae RIB40] &gt;gi|83766206|dbj|BAE56349.1| unnamed protein product [Aspergillus oryzae RIB40]	0
ATEG_04124	-0.389472	0.690484	Transcription_factor			gi|115391595|ref|XP_001213302.1|	conserved hypothetical protein [Aspergillus terreus NIH2624] &gt;gi|114194226|gb|EAU35926.1| conserved hypothetical protein [Aspergillus terreus NIH2624]	0	gi|317137549|ref|XP_001727802.2|	transcription factor TFIIIB complex subunit Brf1 [Aspergillus oryzae RIB40]	0	gi|134056932|emb|CAK44279.1|	unnamed protein product [Aspergillus niger]	0
ATEG_05865	-0.355958	0.692442	Transcription_factor			gi|358367330|dbj|GAA83949.1|	fungal specific transcription factor [Aspergillus kawachii IFO 4308]	0	gi|121699441|ref|XP_001268022.1|	fungal specific transcription factor domain protein [Aspergillus clavatus NRRL 1] &gt;gi|119396164|gb|EAW06596.1| fungal specific transcription factor domain protein [Aspergillus clavatus NRRL 1]	0	gi|119469228|ref|XP_001257916.1|	fungal specific transcription factor, putative [Neosartorya fischeri NRRL 181] &gt;gi|119406068|gb|EAW16019.1| fungal specific transcription factor, putative [Neosartorya fischeri NRRL 181]	0
ATEG_03142	-0.421407	0.693819	Transcription_factor			gi|115389630|ref|XP_001212320.1|	predicted protein [Aspergillus terreus NIH2624] &gt;gi|114194716|gb|EAU36416.1| predicted protein [Aspergillus terreus NIH2624]	0	gi|391863170|gb|EIT72482.1|	C6 transcription factor, putative [Aspergillus oryzae 3.042]	0	gi|146323873|ref|XP_751573.2|	C6 transcription factor [Aspergillus fumigatus Af293] &gt;gi|129557493|gb|EAL89535.2| C6 transcription factor, putative [Aspergillus fumigatus Af293]	0
ATEG_02928	0.316341	0.694721	Transcription_factor			gi|121702407|ref|XP_001269468.1|	C2H2 type zinc finger domain protein [Aspergillus clavatus NRRL 1] &gt;gi|119397611|gb|EAW08042.1| C2H2 type zinc finger domain protein [Aspergillus clavatus NRRL 1]	0	gi|115389202|ref|XP_001212106.1|	conserved hypothetical protein [Aspergillus terreus NIH2624] &gt;gi|114194502|gb|EAU36202.1| conserved hypothetical protein [Aspergillus terreus NIH2624]	0	gi|70991180|ref|XP_750439.1|	C2H2 transcription factor Crz1 [Aspergillus fumigatus Af293] &gt;gi|66848071|gb|EAL88401.1| C2H2 transcription factor Crz1, putative [Aspergillus fumigatus Af293] &gt;gi|159130913|gb|EDP56026.1| C2H2 transcription factor Crz1, putative [Aspergillus fumigatus A1163]	0
ATEG_00250	0.275544	0.698192	Transcription_factor			gi|115491417|ref|XP_001210336.1|	conserved hypothetical protein [Aspergillus terreus NIH2624] &gt;gi|114197196|gb|EAU38896.1| conserved hypothetical protein [Aspergillus terreus NIH2624]	0	gi|169781668|ref|XP_001825297.1|	hypothetical protein AOR_1_602074 [Aspergillus oryzae RIB40] &gt;gi|83774039|dbj|BAE64164.1| unnamed protein product [Aspergillus oryzae RIB40]	1.34368e-127	gi|238498468|ref|XP_002380469.1|	homeobox transcription factor, putative [Aspergillus flavus NRRL3357] &gt;gi|220693743|gb|EED50088.1| homeobox transcription factor, putative [Aspergillus flavus NRRL3357]	1.75199e-127
ATEG_04617	0.231545	0.703555	Transcription_factor			gi|115396312|ref|XP_001213795.1|	hypothetical protein ATEG_04617 [Aspergillus terreus NIH2624] &gt;gi|114193364|gb|EAU35064.1| hypothetical protein ATEG_04617 [Aspergillus terreus NIH2624]	2.91839e-175	gi|358365472|dbj|GAA82094.1|	bZIP transcription factor [Aspergillus kawachii IFO 4308]	2.02908e-143	gi|83767654|dbj|BAE57793.1|	unnamed protein product [Aspergillus oryzae RIB40]	1.69347e-142
ATEG_03268	-0.385581	0.709203	Transcription_factor			gi|115389882|ref|XP_001212446.1|	hypothetical protein ATEG_03268 [Aspergillus terreus NIH2624] &gt;gi|114194842|gb|EAU36542.1| hypothetical protein ATEG_03268 [Aspergillus terreus NIH2624]	0	gi|317143560|ref|XP_001819552.2|	stress response regulator/HFS transcription factor [Aspergillus oryzae RIB40]	0	gi|238487452|ref|XP_002374964.1|	stress response transcription factor SrrA/Skn7, putative [Aspergillus flavus NRRL3357] &gt;gi|220699843|gb|EED56182.1| stress response transcription factor SrrA/Skn7, putative [Aspergillus flavus NRRL3357]	0
ATEG_06559	-0.289981	0.712414	Transcription_factor			gi|115400297|ref|XP_001215737.1|	conserved hypothetical protein [Aspergillus terreus NIH2624] &gt;gi|114191403|gb|EAU33103.1| conserved hypothetical protein [Aspergillus terreus NIH2624]	0	gi|121713070|ref|XP_001274146.1|	transcription factor (SPT8), putative [Aspergillus clavatus NRRL 1] &gt;gi|119402299|gb|EAW12720.1| transcription factor (SPT8), putative [Aspergillus clavatus NRRL 1]	0	gi|238505154|ref|XP_002383806.1|	transcription factor (SPT8), putative [Aspergillus flavus NRRL3357] &gt;gi|220689920|gb|EED46270.1| transcription factor (SPT8), putative [Aspergillus flavus NRRL3357]	0
ATEG_05321	0.266069	0.734863	Transcription_factor			gi|115397815|ref|XP_001214499.1|	conserved hypothetical protein [Aspergillus terreus NIH2624] &gt;gi|114192690|gb|EAU34390.1| conserved hypothetical protein [Aspergillus terreus NIH2624]	2.20414e-164	gi|145257466|ref|XP_001401747.1|	RNA polymerase II transcription factor B subunit 3 [Aspergillus niger CBS 513.88] &gt;gi|134058661|emb|CAK38645.1| unnamed protein product [Aspergillus niger]	2.74247e-139	gi|358366213|dbj|GAA82834.1|	CDK-activating kinase assembly factor MAT1 [Aspergillus kawachii IFO 4308]	3.579e-139
ATEG_05582	0.328736	0.73825	Transcription_factor			gi|115398337|ref|XP_001214760.1|	conserved hypothetical protein [Aspergillus terreus NIH2624] &gt;gi|114192951|gb|EAU34651.1| conserved hypothetical protein [Aspergillus terreus NIH2624]	0	gi|317146332|ref|XP_001821438.2|	Zn(II)2Cys6 transcription factor [Aspergillus oryzae RIB40]	0	gi|238491966|ref|XP_002377220.1|	fungal specific transcription factor, putative [Aspergillus flavus NRRL3357] &gt;gi|220697633|gb|EED53974.1| fungal specific transcription factor, putative [Aspergillus flavus NRRL3357]	0
ATEG_08324	0.335064	0.741863	Transcription_factor			gi|115433616|ref|XP_001216945.1|	hypothetical protein ATEG_08324 [Aspergillus terreus NIH2624] &gt;gi|114189797|gb|EAU31497.1| hypothetical protein ATEG_08324 [Aspergillus terreus NIH2624]	1.29168e-76	gi|169778109|ref|XP_001823520.1|	HLH DNA binding protein (Penr2) [Aspergillus oryzae RIB40] &gt;gi|83772257|dbj|BAE62387.1| unnamed protein product [Aspergillus oryzae RIB40] &gt;gi|391872232|gb|EIT81367.1| helix loop helix transcription factor EB [Aspergillus oryzae 3.042]	5.81155e-69	gi|350632839|gb|EHA21206.1|	hypothetical protein ASPNIDRAFT_44432 [Aspergillus niger ATCC 1015]	2.88424e-68
ATEG_00707	-0.577012	0.743379	Transcription_factor			gi|115492331|ref|XP_001210793.1|	hypothetical protein ATEG_00707 [Aspergillus terreus NIH2624] &gt;gi|114197653|gb|EAU39353.1| hypothetical protein ATEG_00707 [Aspergillus terreus NIH2624]	0	gi|169771627|ref|XP_001820283.1|	homeobox transcription factor (RfeB) [Aspergillus oryzae RIB40] &gt;gi|83768142|dbj|BAE58281.1| unnamed protein product [Aspergillus oryzae RIB40] &gt;gi|391871761|gb|EIT80918.1| homeobox transcription factor [Aspergillus oryzae 3.042]	0	gi|238485794|ref|XP_002374135.1|	homeobox transcription factor (RfeB), putative [Aspergillus flavus NRRL3357] &gt;gi|220699014|gb|EED55353.1| homeobox transcription factor (RfeB), putative [Aspergillus flavus NRRL3357]	0
ATEG_07714	-0.66984	0.743824	Transcription_factor			gi|115401494|ref|XP_001216335.1|	GATA factor SREP [Aspergillus terreus NIH2624] &gt;gi|114190276|gb|EAU31976.1| GATA factor SREP [Aspergillus terreus NIH2624]	0	gi|169775323|ref|XP_001822129.1|	GATA factor SREP [Aspergillus oryzae RIB40] &gt;gi|83769992|dbj|BAE60127.1| unnamed protein product [Aspergillus oryzae RIB40]	3.44682e-170	gi|238496045|ref|XP_002379258.1|	siderophore transcription factor SreA [Aspergillus flavus NRRL3357] &gt;gi|220694138|gb|EED50482.1| siderophore transcription factor SreA [Aspergillus flavus NRRL3357]	3.44696e-170
ATEG_05681	-0.343239	0.745521	Transcription_factor			gi|115398540|ref|XP_001214859.1|	conserved hypothetical protein [Aspergillus terreus NIH2624] &gt;gi|114191742|gb|EAU33442.1| conserved hypothetical protein [Aspergillus terreus NIH2624]	0	gi|317148813|ref|XP_001822930.2|	C6 transcription factor [Aspergillus oryzae RIB40] &gt;gi|391874275|gb|EIT83185.1| hypothetical protein Ao3042_11588 [Aspergillus oryzae 3.042]	0	gi|83771667|dbj|BAE61797.1|	unnamed protein product [Aspergillus oryzae RIB40]	0
ATEG_01144	0.329446	0.748653	Transcription_factor			gi|115383924|ref|XP_001208509.1|	conserved hypothetical protein [Aspergillus terreus NIH2624] &gt;gi|114196201|gb|EAU37901.1| conserved hypothetical protein [Aspergillus terreus NIH2624]	0	gi|317147114|ref|XP_001821892.2|	Zn(II)2Cys6 transcription factor [Aspergillus oryzae RIB40]	1.10902e-153	gi|67540096|ref|XP_663822.1|	hypothetical protein AN6218.2 [Aspergillus nidulans FGSC A4] &gt;gi|40738814|gb|EAA58004.1| hypothetical protein AN6218.2 [Aspergillus nidulans FGSC A4] &gt;gi|259479582|tpe|CBF69936.1| TPA: Putative Zn(II)2Cys6 transcription factor (Eurofung) [Aspergillus nidulans FGSC A4]	1.40974e-135
ATEG_08748	0.296934	0.751391	Transcription_factor			gi|115402515|ref|XP_001217334.1|	predicted protein [Aspergillus terreus NIH2624] &gt;gi|114189180|gb|EAU30880.1| predicted protein [Aspergillus terreus NIH2624]	4.35602e-32	gi|317151439|ref|XP_003190520.1|	hypothetical protein AOR_1_572084 [Aspergillus oryzae RIB40]	2.02815e-21	gi|238505471|ref|XP_002383961.1|	bZIP transcription factor JlbA, putative [Aspergillus flavus NRRL3357] &gt;gi|220690075|gb|EED46425.1| bZIP transcription factor JlbA, putative [Aspergillus flavus NRRL3357]	2.02815e-21
ATEG_03718	-0.236158	0.756379	Transcription_factor			gi|115390783|ref|XP_001212896.1|	conserved hypothetical protein [Aspergillus terreus NIH2624] &gt;gi|114193820|gb|EAU35520.1| conserved hypothetical protein [Aspergillus terreus NIH2624]	0	gi|317137661|ref|XP_001727876.2|	C6 transcription factor [Aspergillus oryzae RIB40]	2.59742e-148	gi|121710024|ref|XP_001272628.1|	C6 zinc finger domain protein [Aspergillus clavatus NRRL 1] &gt;gi|119400778|gb|EAW11202.1| C6 zinc finger domain protein [Aspergillus clavatus NRRL 1]	3.88134e-144
ATEG_02948	-0.349869	0.757531	Transcription_factor			gi|115389242|ref|XP_001212126.1|	predicted protein [Aspergillus terreus NIH2624] &gt;gi|114194522|gb|EAU36222.1| predicted protein [Aspergillus terreus NIH2624]	0	gi|525585792|gb|EPS32042.1|	hypothetical protein PDE_07001 [Penicillium oxalicum 114-2]	4.16655e-180	gi|121699703|ref|XP_001268117.1|	fungal specific transcription factor domain protein [Aspergillus clavatus NRRL 1] &gt;gi|119396259|gb|EAW06691.1| fungal specific transcription factor domain protein [Aspergillus clavatus NRRL 1]	5.95075e-148
ATEG_05199	-0.351069	0.761037	Transcription_factor			gi|115397571|ref|XP_001214377.1|	conserved hypothetical protein [Aspergillus terreus NIH2624] &gt;gi|114192568|gb|EAU34268.1| conserved hypothetical protein [Aspergillus terreus NIH2624]	0	gi|317140252|ref|XP_001818076.2|	C6 transcription factor RosA-like protein [Aspergillus oryzae RIB40]	0	gi|238484045|ref|XP_002373261.1|	C6 transcription factor RosA-like, putative [Aspergillus flavus NRRL3357] &gt;gi|220701311|gb|EED57649.1| C6 transcription factor RosA-like, putative [Aspergillus flavus NRRL3357] &gt;gi|391870722|gb|EIT79898.1| C6 transcription factor RosA-like, putative [Aspergillus oryzae 3.042]	0
ATEG_07814	0.211529	0.763917	Transcription_factor			gi|115401694|ref|XP_001216435.1|	hypothetical protein ATEG_07814 [Aspergillus terreus NIH2624] &gt;gi|114190376|gb|EAU32076.1| hypothetical protein ATEG_07814 [Aspergillus terreus NIH2624]	1.20408e-162	gi|83770073|dbj|BAE60208.1|	unnamed protein product [Aspergillus oryzae RIB40] &gt;gi|391873053|gb|EIT82128.1| CCAAT-binding factor, subunit B [Aspergillus oryzae 3.042]	3.90043e-137	gi|238495863|ref|XP_002379167.1|	CCAAT-binding transcription factor subunit HAPB [Aspergillus flavus NRRL3357] &gt;gi|317147542|ref|XP_001822210.2| protein HAPB [Aspergillus oryzae RIB40] &gt;gi|220694047|gb|EED50391.1| CCAAT-binding transcription factor subunit HAPB [Aspergillus flavus NRRL3357]	3.90043e-137
ATEG_00691	0.285616	0.768591	Transcription_factor			gi|115492299|ref|XP_001210777.1|	conserved hypothetical protein [Aspergillus terreus NIH2624] &gt;gi|114197637|gb|EAU39337.1| conserved hypothetical protein [Aspergillus terreus NIH2624]	0	gi|145230838|ref|XP_001389683.1|	C2H2 transcription factor (Sfp1) [Aspergillus niger CBS 513.88] &gt;gi|134055806|emb|CAK37328.1| unnamed protein product [Aspergillus niger] &gt;gi|350638672|gb|EHA27028.1| hypothetical protein ASPNIDRAFT_55264 [Aspergillus niger ATCC 1015]	0	gi|358370105|dbj|GAA86717.1|	C2H2 transcription factor [Aspergillus kawachii IFO 4308]	0
ATEG_00500	-0.510735	0.768977	Transcription_factor			gi|115491917|ref|XP_001210586.1|	hypothetical protein ATEG_00500 [Aspergillus terreus NIH2624] &gt;gi|114197446|gb|EAU39146.1| hypothetical protein ATEG_00500 [Aspergillus terreus NIH2624]	2.63227e-147	gi|358371936|dbj|GAA88542.1|	C2H2 transcription factor [Aspergillus kawachii IFO 4308]	1.18982e-123	gi|350629789|gb|EHA18162.1|	hypothetical protein ASPNIDRAFT_55770 [Aspergillus niger ATCC 1015]	1.18982e-123
ATEG_02491	0.327145	0.773683	Transcription_factor			gi|115388327|ref|XP_001211669.1|	conserved hypothetical protein [Aspergillus terreus NIH2624] &gt;gi|114195753|gb|EAU37453.1| conserved hypothetical protein [Aspergillus terreus NIH2624]	0	gi|83768689|dbj|BAE58826.1|	unnamed protein product [Aspergillus oryzae RIB40]	0	gi|317145486|ref|XP_001820828.2|	C6 transcription factor [Aspergillus oryzae RIB40]	0
ATEG_02521	0.255668	0.785668	Transcription_factor			gi|115388387|ref|XP_001211699.1|	predicted protein [Aspergillus terreus NIH2624] &gt;gi|114195783|gb|EAU37483.1| predicted protein [Aspergillus terreus NIH2624]	0	gi|317141223|ref|XP_001817800.2|	C2H2 finger domain transcription factor [Aspergillus oryzae RIB40] &gt;gi|391864791|gb|EIT74085.1| hypothetical protein Ao3042_09871 [Aspergillus oryzae 3.042]	1.39939e-105	gi|83765655|dbj|BAE55798.1|	unnamed protein product [Aspergillus oryzae RIB40]	1.09497e-96
ATEG_06925	-0.241486	0.785668	Transcription_factor			gi|115386140|ref|XP_001209611.1|	conserved hypothetical protein [Aspergillus terreus NIH2624] &gt;gi|114190609|gb|EAU32309.1| conserved hypothetical protein [Aspergillus terreus NIH2624]	1.69487e-162	gi|119498131|ref|XP_001265823.1|	bZIP transcription factor (Fcr3), putative [Neosartorya fischeri NRRL 181] &gt;gi|119413987|gb|EAW23926.1| bZIP transcription factor (Fcr3), putative [Neosartorya fischeri NRRL 181]	2.39685e-101	gi|317147283|ref|XP_001822024.2|	bZIP transcription factor (Fcr3) [Aspergillus oryzae RIB40]	7.07045e-92
ATEG_07277	0.753314	0.785668	Transcription_factor			gi|115386844|ref|XP_001209963.1|	predicted protein [Aspergillus terreus NIH2624] &gt;gi|114190961|gb|EAU32661.1| predicted protein [Aspergillus terreus NIH2624]	0	gi|391863353|gb|EIT72664.1|	hypothetical protein Ao3042_01150 [Aspergillus oryzae 3.042]	0	gi|238503734|ref|XP_002383099.1|	C6 transcription factor, putative [Aspergillus flavus NRRL3357] &gt;gi|220690570|gb|EED46919.1| C6 transcription factor, putative [Aspergillus flavus NRRL3357]	0
ATEG_03672	-0.269879	0.795531	Transcription_factor			gi|115390691|ref|XP_001212850.1|	hypothetical protein ATEG_03672 [Aspergillus terreus NIH2624] &gt;gi|114193774|gb|EAU35474.1| hypothetical protein ATEG_03672 [Aspergillus terreus NIH2624]	1.42768e-85	gi|238484911|ref|XP_002373694.1|	bZIP transcription factor, putative [Aspergillus flavus NRRL3357] &gt;gi|317140873|ref|XP_001818457.2| bZIP transcription factor [Aspergillus oryzae RIB40] &gt;gi|57157150|dbj|BAD83609.1| positive-acting master sulfur regulatory [Aspergillus oryzae] &gt;gi|220701744|gb|EED58082.1| bZIP transcription factor, putative [Aspergillus flavus NRRL3357] &gt;gi|391869944|gb|EIT79133.1| bZIP transcription …	4.17323e-69	gi|358368880|dbj|GAA85496.1|	bZIP transcription factor [Aspergillus kawachii IFO 4308]	1.93854e-66
ATEG_07616	0.24903	0.795531	Transcription_factor			gi|115401298|ref|XP_001216237.1|	conserved hypothetical protein [Aspergillus terreus NIH2624] &gt;gi|114190178|gb|EAU31878.1| conserved hypothetical protein [Aspergillus terreus NIH2624]	1.68086e-69	gi|317158994|ref|XP_001827459.2|	CBF/NF-Y family transcription factor [Aspergillus oryzae RIB40] &gt;gi|391866232|gb|EIT75504.1| CBF/NF-Y family transcription factor [Aspergillus oryzae 3.042]	1.25801e-51	gi|119479195|ref|XP_001259626.1|	CBF/NF-Y family transcription factor, putative [Neosartorya fischeri NRRL 181] &gt;gi|119407780|gb|EAW17729.1| CBF/NF-Y family transcription factor, putative [Neosartorya fischeri NRRL 181]	1.25851e-40
ATEG_01563	-0.229713	0.797149	Transcription_factor			gi|115384762|ref|XP_001208928.1|	conserved hypothetical protein [Aspergillus terreus NIH2624] &gt;gi|114196620|gb|EAU38320.1| conserved hypothetical protein [Aspergillus terreus NIH2624]	0	gi|145252140|ref|XP_001397583.1|	C6 transcription factor [Aspergillus niger CBS 513.88] &gt;gi|134083127|emb|CAK46800.1| unnamed protein product [Aspergillus niger]	0	gi|350633536|gb|EHA21901.1|	hypothetical protein ASPNIDRAFT_183896 [Aspergillus niger ATCC 1015]	0
ATEG_06629	-0.193945	0.800737	Transcription_factor			gi|115400437|ref|XP_001215807.1|	hypothetical protein ATEG_06629 [Aspergillus terreus NIH2624] &gt;gi|114191473|gb|EAU33173.1| hypothetical protein ATEG_06629 [Aspergillus terreus NIH2624]	0	gi|238501630|ref|XP_002382049.1|	C6 transcription factor (PrnA), putative [Aspergillus flavus NRRL3357] &gt;gi|317142739|ref|XP_001819062.2| C6 transcription factor (PrnA) [Aspergillus oryzae RIB40] &gt;gi|220692286|gb|EED48633.1| C6 transcription factor (PrnA), putative [Aspergillus flavus NRRL3357] &gt;gi|391863980|gb|EIT73279.1| Mu-crystallin [Aspergillus oryzae 3.042]	0	gi|83766920|dbj|BAE57060.1|	unnamed protein product [Aspergillus oryzae RIB40]	0
ATEG_05796	-0.178554	0.804511	Transcription_factor			gi|115398770|ref|XP_001214974.1|	conserved hypothetical protein [Aspergillus terreus NIH2624] &gt;gi|114191857|gb|EAU33557.1| conserved hypothetical protein [Aspergillus terreus NIH2624]	0	gi|119469757|ref|XP_001257971.1|	hypothetical protein NFIA_054200 [Neosartorya fischeri NRRL 181] &gt;gi|119406123|gb|EAW16074.1| conserved hypothetical protein [Neosartorya fischeri NRRL 181]	0	gi|121699703|ref|XP_001268117.1|	fungal specific transcription factor domain protein [Aspergillus clavatus NRRL 1] &gt;gi|119396259|gb|EAW06691.1| fungal specific transcription factor domain protein [Aspergillus clavatus NRRL 1]	0
ATEG_05392	-0.597307	0.805146	Transcription_factor			gi|115397957|ref|XP_001214570.1|	conserved hypothetical protein [Aspergillus terreus NIH2624] &gt;gi|114192761|gb|EAU34461.1| conserved hypothetical protein [Aspergillus terreus NIH2624]	2.85189e-173	gi|317148613|ref|XP_003190218.1|	transcription factor with C2H2 and Zn(2)-Cys(6) DNA binding domain [Aspergillus oryzae RIB40]	7.03551e-115	gi|525579508|gb|EPS25758.1|	hypothetical protein PDE_00694 [Penicillium oxalicum 114-2]	2.8371e-105
ATEG_00246	0.308261	0.81019	Transcription_factor			gi|115491409|ref|XP_001210332.1|	conserved hypothetical protein [Aspergillus terreus NIH2624] &gt;gi|114197192|gb|EAU38892.1| conserved hypothetical protein [Aspergillus terreus NIH2624]	9.22471e-67	gi|83774042|dbj|BAE64167.1|	unnamed protein product [Aspergillus oryzae RIB40]	1.47537e-44	gi|145239441|ref|XP_001392367.1|	CBF/NF-Y family transcription factor [Aspergillus niger CBS 513.88] &gt;gi|134076878|emb|CAK45287.1| unnamed protein product [Aspergillus niger]	2.83638e-42
ATEG_08156	-0.452343	0.81413	Transcription_factor			gi|115433280|ref|XP_001216777.1|	conserved hypothetical protein [Aspergillus terreus NIH2624] &gt;gi|114189629|gb|EAU31329.1| conserved hypothetical protein [Aspergillus terreus NIH2624]	0	gi|317028289|ref|XP_001390398.2|	HLH transcription factor [Aspergillus niger CBS 513.88]	0	gi|350632916|gb|EHA21283.1|	hypothetical protein ASPNIDRAFT_54733 [Aspergillus niger ATCC 1015]	0
ATEG_04761	0.227199	0.817081	Transcription_factor			gi|115396600|ref|XP_001213939.1|	predicted protein [Aspergillus terreus NIH2624] &gt;gi|114193508|gb|EAU35208.1| predicted protein [Aspergillus terreus NIH2624]	9.32631e-112	gi|317139650|ref|XP_003189187.1|	C6 transcription factor [Aspergillus oryzae RIB40]	2.82895e-72	gi|238483099|ref|XP_002372788.1|	nucleic acid-binding protein [Aspergillus flavus NRRL3357] &gt;gi|220700838|gb|EED57176.1| nucleic acid-binding protein [Aspergillus flavus NRRL3357]	5.32073e-71
ATEG_09222	-0.251085	0.818659	Transcription_factor			gi|115437566|ref|XP_001217844.1|	conserved hypothetical protein [Aspergillus terreus NIH2624] &gt;gi|114188659|gb|EAU30359.1| conserved hypothetical protein [Aspergillus terreus NIH2624]	0	gi|391867897|gb|EIT77135.1|	RNA polymerase III transcription factor (TF)IIIC subunit [Aspergillus oryzae 3.042]	2.66674e-177	gi|317148187|ref|XP_001822562.2|	RNA polymerase III transcription factor subunit [Aspergillus oryzae RIB40]	5.91915e-177
ATEG_00025	-0.180415	0.820905	Transcription_factor			gi|115490967|ref|XP_001210111.1|	conserved hypothetical protein [Aspergillus terreus NIH2624] &gt;gi|114196971|gb|EAU38671.1| conserved hypothetical protein [Aspergillus terreus NIH2624]	0	gi|169784370|ref|XP_001826646.1|	C6 transcription factor (Ctf1B) [Aspergillus oryzae RIB40] &gt;gi|83775393|dbj|BAE65513.1| unnamed protein product [Aspergillus oryzae RIB40]	0	gi|391864419|gb|EIT73715.1|	C6 transcription factor [Aspergillus oryzae 3.042]	0
ATEG_02054	-0.158249	0.823068	Transcription_factor			gi|115387453|ref|XP_001211232.1|	conserved hypothetical protein [Aspergillus terreus NIH2624] &gt;gi|114195316|gb|EAU37016.1| conserved hypothetical protein [Aspergillus terreus NIH2624]	1.67767e-90	gi|238499815|ref|XP_002381142.1|	Ran-specific GTPase-activating protein 1, putative [Aspergillus flavus NRRL3357] &gt;gi|220692895|gb|EED49241.1| Ran-specific GTPase-activating protein 1, putative [Aspergillus flavus NRRL3357]	2.19641e-85	gi|317150490|ref|XP_001824060.2|	transcription factor TFIIF complex subunit [Aspergillus oryzae RIB40]	2.25026e-85
ATEG_02073	0.214929	0.823311	Transcription_factor			gi|115387491|ref|XP_001211251.1|	nitrogen assimilation transcription factor nirA [Aspergillus terreus NIH2624] &gt;gi|114195335|gb|EAU37035.1| nitrogen assimilation transcription factor nirA [Aspergillus terreus NIH2624]	0	gi|317150466|ref|XP_001824047.2|	hypothetical protein AOR_1_564094 [Aspergillus oryzae RIB40]	0	gi|238499779|ref|XP_002381124.1|	C6 transcription factor (NirA), putative [Aspergillus flavus NRRL3357] &gt;gi|220692877|gb|EED49223.1| C6 transcription factor (NirA), putative [Aspergillus flavus NRRL3357]	0
ATEG_00582	-0.720964	0.823381	Transcription_factor			gi|115492081|ref|XP_001210668.1|	conserved hypothetical protein [Aspergillus terreus NIH2624] &gt;gi|114197528|gb|EAU39228.1| conserved hypothetical protein [Aspergillus terreus NIH2624]	0	gi|358372011|dbj|GAA88617.1|	C2H2 transcription factor [Aspergillus kawachii IFO 4308]	0	gi|350629855|gb|EHA18228.1|	hypothetical protein ASPNIDRAFT_198422 [Aspergillus niger ATCC 1015]	0
ATEG_03671	0.170082	0.825148	Transcription_factor			gi|115390689|ref|XP_001212849.1|	conserved hypothetical protein [Aspergillus terreus NIH2624] &gt;gi|114193773|gb|EAU35473.1| conserved hypothetical protein [Aspergillus terreus NIH2624]	0	gi|317140871|ref|XP_001818455.2|	Zn(II)2Cys6 transcription factor [Aspergillus oryzae RIB40]	0	gi|391869953|gb|EIT79142.1|	hypothetical protein Ao3042_04539 [Aspergillus oryzae 3.042]	0
ATEG_05255	0.315715	0.828113	Transcription_factor			gi|115397683|ref|XP_001214433.1|	conserved hypothetical protein [Aspergillus terreus NIH2624] &gt;gi|114192624|gb|EAU34324.1| conserved hypothetical protein [Aspergillus terreus NIH2624]	0	gi|391870702|gb|EIT79878.1|	hypothetical protein Ao3042_03633 [Aspergillus oryzae 3.042]	0	gi|317140346|ref|XP_001818138.2|	C6 transcription factor [Aspergillus oryzae RIB40]	0
ATEG_01312	0.165317	0.833144	Transcription_factor			gi|115384260|ref|XP_001208677.1|	hypothetical protein ATEG_01312 [Aspergillus terreus NIH2624] &gt;gi|114196369|gb|EAU38069.1| hypothetical protein ATEG_01312 [Aspergillus terreus NIH2624]	1.20148e-87	gi|317026695|ref|XP_001399365.2|	GATA transcription factor (AreB) [Aspergillus niger CBS 513.88] &gt;gi|350634341|gb|EHA22703.1| hypothetical protein ASPNIDRAFT_36739 [Aspergillus niger ATCC 1015]	1.68823e-65	gi|134056270|emb|CAK96398.1|	unnamed protein product [Aspergillus niger]	1.68823e-65
ATEG_08746	0.239434	0.835673	Transcription_factor			gi|358369167|dbj|GAA85782.1|	C6 transcription factor [Aspergillus kawachii IFO 4308]	0	gi|350631628|gb|EHA19999.1|	hypothetical protein ASPNIDRAFT_53046 [Aspergillus niger ATCC 1015]	0	gi|145245299|ref|XP_001394917.1|	Zn(II)2Cys6 transcription factor [Aspergillus niger CBS 513.88] &gt;gi|134079615|emb|CAK40832.1| unnamed protein product [Aspergillus niger]	0
ATEG_09148	-0.22201	0.837464	Transcription_factor			gi|115437278|ref|XP_001217770.1|	conserved hypothetical protein [Aspergillus terreus NIH2624] &gt;gi|114188585|gb|EAU30285.1| conserved hypothetical protein [Aspergillus terreus NIH2624]	0	gi|134081129|emb|CAK41639.1|	unnamed protein product [Aspergillus niger]	0	gi|317034297|ref|XP_001396378.2|	C6 transcription factor [Aspergillus niger CBS 513.88]	0
ATEG_05241	0.260027	0.840777	Transcription_factor			gi|115397655|ref|XP_001214419.1|	positive regulator of purine utilization [Aspergillus terreus NIH2624] &gt;gi|114192610|gb|EAU34310.1| positive regulator of purine utilization [Aspergillus terreus NIH2624]	0	gi|238484141|ref|XP_002373309.1|	C6 transcription factor (UaY), putative [Aspergillus flavus NRRL3357] &gt;gi|220701359|gb|EED57697.1| C6 transcription factor (UaY), putative [Aspergillus flavus NRRL3357] &gt;gi|391870758|gb|EIT79934.1| C6 transcription factor (UaY), putative [Aspergillus oryzae 3.042]	0	gi|83765973|dbj|BAE56116.1|	unnamed protein product [Aspergillus oryzae RIB40]	0
ATEG_02205	-0.169022	0.861511	Transcription_factor			gi|115387755|ref|XP_001211383.1|	conserved hypothetical protein [Aspergillus terreus NIH2624] &gt;gi|114195467|gb|EAU37167.1| conserved hypothetical protein [Aspergillus terreus NIH2624]	5.98384e-147	gi|169783052|ref|XP_001825988.1|	vacuolar-sorting protein dot2 [Aspergillus oryzae RIB40] &gt;gi|238492795|ref|XP_002377634.1| ELL complex subunit Eap30, putative [Aspergillus flavus NRRL3357] &gt;gi|83774732|dbj|BAE64855.1| unnamed protein product [Aspergillus oryzae RIB40] &gt;gi|220696128|gb|EED52470.1| ELL complex subunit Eap30, putative [Aspergillus flavus NRRL3357] &gt;gi|391873762|gb|EIT82770.1| RNA polymerase II transcri…	1.87747e-116	gi|119487126|ref|XP_001262418.1|	ELL complex subunit Eap30, putative [Neosartorya fischeri NRRL 181] &gt;gi|119410575|gb|EAW20521.1| ELL complex subunit Eap30, putative [Neosartorya fischeri NRRL 181]	2.45205e-116
ATEG_05965	-0.240276	0.866912	Transcription_factor			gi|115399108|ref|XP_001215143.1|	hypothetical protein ATEG_05965 [Aspergillus terreus NIH2624] &gt;gi|114192026|gb|EAU33726.1| hypothetical protein ATEG_05965 [Aspergillus terreus NIH2624]	3.04273e-131	gi|391864005|gb|EIT73303.1|	transcription factor RfeD, putative [Aspergillus oryzae 3.042]	1.9651e-94	gi|317143540|ref|XP_003189514.1|	rfeD [Aspergillus oryzae RIB40]	5.64839e-94
ATEG_09658	0.248146	0.875364	Transcription_factor			gi|115442946|ref|XP_001218280.1|	conserved hypothetical protein [Aspergillus terreus NIH2624] &gt;gi|114188149|gb|EAU29849.1| conserved hypothetical protein [Aspergillus terreus NIH2624]	6.90807e-132	gi|71000942|ref|XP_755152.1|	RNA polymerase II transcription factor SIII (Elongin) subunit A [Aspergillus fumigatus Af293] &gt;gi|66852790|gb|EAL93114.1| RNA polymerase II transcription factor SIII (Elongin) subunit A, putative [Aspergillus fumigatus Af293]	7.28261e-65	gi|159129247|gb|EDP54361.1|	RNA polymerase II transcription factor SIII (Elongin) subunit A,putative [Aspergillus fumigatus A1163]	6.1651e-64
ATEG_03907	0.1836	0.87751	Transcription_factor			gi|115391161|ref|XP_001213085.1|	conserved hypothetical protein [Aspergillus terreus NIH2624] &gt;gi|114194009|gb|EAU35709.1| conserved hypothetical protein [Aspergillus terreus NIH2624]	0	gi|169771373|ref|XP_001820156.1|	RNA polymerase II transcription factor [Aspergillus oryzae RIB40] &gt;gi|83768015|dbj|BAE58154.1| unnamed protein product [Aspergillus oryzae RIB40] &gt;gi|391871690|gb|EIT80847.1| RNA polymerase II transcription initiation protein [Aspergillus oryzae 3.042]	0	gi|238486078|ref|XP_002374277.1|	RNA polymerase II transcription factor subunit 1 [Aspergillus flavus NRRL3357] &gt;gi|220699156|gb|EED55495.1| RNA polymerase II transcription factor subunit 1 [Aspergillus flavus NRRL3357]	0
ATEG_07009	0.133731	0.880078	Transcription_factor			gi|115386308|ref|XP_001209695.1|	conserved hypothetical protein [Aspergillus terreus NIH2624] &gt;gi|114190693|gb|EAU32393.1| conserved hypothetical protein [Aspergillus terreus NIH2624]	0	gi|134082153|emb|CAK42266.1|	unnamed protein product [Aspergillus niger] &gt;gi|350636119|gb|EHA24479.1| hypothetical protein ASPNIDRAFT_40378 [Aspergillus niger ATCC 1015]	5.58163e-116	gi|238494130|ref|XP_002378301.1|	transcription factor TFIIIB component, putative [Aspergillus flavus NRRL3357] &gt;gi|220694951|gb|EED51294.1| transcription factor TFIIIB component, putative [Aspergillus flavus NRRL3357]	1.24346e-115
ATEG_04997	-0.117435	0.899434	Transcription_factor			gi|115397167|ref|XP_001214175.1|	conserved hypothetical protein [Aspergillus terreus NIH2624] &gt;gi|114192366|gb|EAU34066.1| conserved hypothetical protein [Aspergillus terreus NIH2624]	0	gi|238490912|ref|XP_002376693.1|	conserved hypothetical protein [Aspergillus flavus NRRL3357] &gt;gi|220697106|gb|EED53447.1| conserved hypothetical protein [Aspergillus flavus NRRL3357]	0	gi|317145644|ref|XP_001820958.2|	Zn(II)2Cys6 transcription factor [Aspergillus oryzae RIB40]	0
ATEG_04762	0.0775648	0.899775	Transcription_factor			gi|115396602|ref|XP_001213940.1|	conserved hypothetical protein [Aspergillus terreus NIH2624] &gt;gi|114193509|gb|EAU35209.1| conserved hypothetical protein [Aspergillus terreus NIH2624]	0	gi|119484582|ref|XP_001262070.1|	C6 transcription factor, putative [Neosartorya fischeri NRRL 181] &gt;gi|119410226|gb|EAW20173.1| C6 transcription factor, putative [Neosartorya fischeri NRRL 181]	0	gi|391864727|gb|EIT74021.1|	C6 transcription factor, putative [Aspergillus oryzae 3.042]	0
ATEG_01997	0.189745	0.904811	Transcription_factor			gi|115387339|ref|XP_001211175.1|	conserved hypothetical protein [Aspergillus terreus NIH2624] &gt;gi|114195259|gb|EAU36959.1| conserved hypothetical protein [Aspergillus terreus NIH2624]	0	gi|391873121|gb|EIT82195.1|	GATA transcription factor [Aspergillus oryzae 3.042]	0	gi|169779297|ref|XP_001824113.1|	GATA transcription factor (Ams2) [Aspergillus oryzae RIB40] &gt;gi|83772852|dbj|BAE62980.1| unnamed protein product [Aspergillus oryzae RIB40]	0
ATEG_09811	0.143018	0.908928	Transcription_factor			gi|115443252|ref|XP_001218433.1|	hypothetical protein ATEG_09811 [Aspergillus terreus NIH2624] &gt;gi|114188302|gb|EAU30002.1| hypothetical protein ATEG_09811 [Aspergillus terreus NIH2624]	0	gi|169771845|ref|XP_001820392.1|	heat shock transcription factor (hsf) [Aspergillus oryzae RIB40] &gt;gi|83768251|dbj|BAE58390.1| unnamed protein product [Aspergillus oryzae RIB40] &gt;gi|391874711|gb|EIT83556.1| heat shock transcription factor [Aspergillus oryzae 3.042]	0	gi|238485552|ref|XP_002374014.1|	heat shock transcription factor Hsf1, putative [Aspergillus flavus NRRL3357] &gt;gi|220698893|gb|EED55232.1| heat shock transcription factor Hsf1, putative [Aspergillus flavus NRRL3357]	0
ATEG_04542	-0.268414	0.909986	Transcription_factor			gi|115396162|ref|XP_001213720.1|	TATA-box binding protein [Aspergillus terreus NIH2624] &gt;gi|114193289|gb|EAU34989.1| TATA-box binding protein [Aspergillus terreus NIH2624]	4.25893e-105	gi|134083254|emb|CAK46825.1|	unnamed protein product [Aspergillus niger] &gt;gi|350633630|gb|EHA21995.1| hypothetical protein ASPNIDRAFT_210581 [Aspergillus niger ATCC 1015]	4.66354e-104	gi|169770491|ref|XP_001819715.1|	TATA-box-binding protein [Aspergillus oryzae RIB40] &gt;gi|238487092|ref|XP_002374784.1| transcription factor TFIID [Aspergillus flavus NRRL3357] &gt;gi|83767574|dbj|BAE57713.1| unnamed protein product [Aspergillus oryzae RIB40] &gt;gi|220699663|gb|EED56002.1| transcription factor TFIID [Aspergillus flavus NRRL3357] &gt;gi|391867294|gb|EIT76540.1| TATA-box binding protein (TBP), component of TFII…	4.66619e-104
ATEG_00446	0.0887349	0.915466	Transcription_factor			gi|115491809|ref|XP_001210532.1|	conserved hypothetical protein [Aspergillus terreus NIH2624] &gt;gi|114197392|gb|EAU39092.1| conserved hypothetical protein [Aspergillus terreus NIH2624]	0	gi|391868418|gb|EIT77633.1|	HLH transcription factor EBF/Olf-1 [Aspergillus oryzae 3.042]	0	gi|238497910|ref|XP_002380190.1|	membrane-tethered transcription factor (SPT23), putative [Aspergillus flavus NRRL3357] &gt;gi|220693464|gb|EED49809.1| membrane-tethered transcription factor (SPT23), putative [Aspergillus flavus NRRL3357]	0
ATEG_00214	0.098767	0.919439	Transcription_factor			gi|115491345|ref|XP_001210300.1|	conserved hypothetical protein [Aspergillus terreus NIH2624] &gt;gi|114197160|gb|EAU38860.1| conserved hypothetical protein [Aspergillus terreus NIH2624]	1.07519e-113	gi|115443524|ref|XP_001218569.1|	predicted protein [Aspergillus terreus NIH2624] &gt;gi|114188438|gb|EAU30138.1| predicted protein [Aspergillus terreus NIH2624]	2.89066e-76	gi|358372941|dbj|GAA89542.1|	C2H2 transcription factor [Aspergillus kawachii IFO 4308]	3.17216e-65
ATEG_00178	-0.270304	0.920607	Transcription_factor			gi|115491273|ref|XP_001210264.1|	conserved hypothetical protein [Aspergillus terreus NIH2624] &gt;gi|114197124|gb|EAU38824.1| conserved hypothetical protein [Aspergillus terreus NIH2624]	0	gi|238498588|ref|XP_002380529.1|	C2H2 transcription factor, putative [Aspergillus flavus NRRL3357] &gt;gi|220693803|gb|EED50148.1| C2H2 transcription factor, putative [Aspergillus flavus NRRL3357]	2.84236e-175	gi|391865471|gb|EIT74755.1|	hypothetical protein Ao3042_09241 [Aspergillus oryzae 3.042]	3.70547e-175
ATEG_07240	-0.0796307	0.922229	Transcription_factor			gi|115386770|ref|XP_001209926.1|	hypothetical protein ATEG_07240 [Aspergillus terreus NIH2624] &gt;gi|114190924|gb|EAU32624.1| hypothetical protein ATEG_07240 [Aspergillus terreus NIH2624]	1.29442e-47	gi|317033495|ref|XP_001395924.2|	MADS box transcription factor Mcm1 [Aspergillus niger CBS 513.88] &gt;gi|350637184|gb|EHA25542.1| hypothetical protein ASPNIDRAFT_211390 [Aspergillus niger ATCC 1015] &gt;gi|358371119|dbj|GAA87728.1| MADS box transcription factor Mcm1 [Aspergillus kawachii IFO 4308]	2.28486e-44	gi|134080658|emb|CAK41323.1|	unnamed protein product [Aspergillus niger]	2.28486e-44
ATEG_07994	-0.114987	0.927271	Transcription_factor			gi|115432956|ref|XP_001216615.1|	conserved hypothetical protein [Aspergillus terreus NIH2624] &gt;gi|114189467|gb|EAU31167.1| conserved hypothetical protein [Aspergillus terreus NIH2624]	0	gi|391874478|gb|EIT83360.1|	HLH transcription factor (PalcA), putative [Aspergillus oryzae 3.042]	0	gi|238503325|ref|XP_002382896.1|	HLH transcription factor (PalcA), putative [Aspergillus flavus NRRL3357] &gt;gi|220691706|gb|EED48054.1| HLH transcription factor (PalcA), putative [Aspergillus flavus NRRL3357]	0
ATEG_05658	-0.0991945	0.927381	Transcription_factor			gi|115398494|ref|XP_001214836.1|	conserved hypothetical protein [Aspergillus terreus NIH2624] &gt;gi|114191719|gb|EAU33419.1| conserved hypothetical protein [Aspergillus terreus NIH2624]	0	gi|358375673|dbj|GAA92252.1|	C2H2 transcription factor [Aspergillus kawachii IFO 4308]	3.01137e-151	gi|145250075|ref|XP_001396551.1|	C2H2 transcription factor (Azf1) [Aspergillus niger CBS 513.88] &gt;gi|134082062|emb|CAK42181.1| unnamed protein product [Aspergillus niger] &gt;gi|350636043|gb|EHA24403.1| hypothetical protein ASPNIDRAFT_40300 [Aspergillus niger ATCC 1015]	1.48188e-150
ATEG_00942	-0.164984	0.929481	Transcription_factor			gi|358371449|dbj|GAA88057.1|	C6 transcription factor [Aspergillus kawachii IFO 4308]	0	gi|317028998|ref|XP_001390891.2|	C6 transcription factor [Aspergillus niger CBS 513.88]	0	gi|525586836|gb|EPS33086.1|	hypothetical protein PDE_08048 [Penicillium oxalicum 114-2]	0
ATEG_08014	-0.245238	0.929654	Transcription_factor			gi|115432996|ref|XP_001216635.1|	conserved hypothetical protein [Aspergillus terreus NIH2624] &gt;gi|114189487|gb|EAU31187.1| conserved hypothetical protein [Aspergillus terreus NIH2624]	4.44555e-108	gi|358371593|dbj|GAA88200.1|	bZIP transcription factor [Aspergillus kawachii IFO 4308]	1.88642e-98	gi|350640218|gb|EHA28571.1|	hypothetical protein ASPNIDRAFT_212389 [Aspergillus niger ATCC 1015]	9.36223e-98
ATEG_08685	0.0963117	0.931995	Transcription_factor			gi|115402389|ref|XP_001217271.1|	conserved hypothetical protein [Aspergillus terreus NIH2624] &gt;gi|114189117|gb|EAU30817.1| conserved hypothetical protein [Aspergillus terreus NIH2624]	0	gi|121709420|ref|XP_001272415.1|	C6 transcription factor, putative [Aspergillus clavatus NRRL 1] &gt;gi|119400564|gb|EAW10989.1| C6 transcription factor, putative [Aspergillus clavatus NRRL 1]	0	gi|317033309|ref|XP_001395273.2|	C6 transcription factor [Aspergillus niger CBS 513.88]	0
ATEG_07979	0.14523	0.934846	Transcription_factor			gi|115432926|ref|XP_001216600.1|	hypothetical protein ATEG_07979 [Aspergillus terreus NIH2624] &gt;gi|114189452|gb|EAU31152.1| hypothetical protein ATEG_07979 [Aspergillus terreus NIH2624]	1.9274e-96	gi|169776637|ref|XP_001822785.1|	TFIIH basal transcription factor complex p47 subunit [Aspergillus oryzae RIB40] &gt;gi|83771520|dbj|BAE61652.1| unnamed protein product [Aspergillus oryzae RIB40] &gt;gi|391874438|gb|EIT83320.1| RNA polymerase II transcription initiation protein [Aspergillus oryzae 3.042]	9.94484e-77	gi|145242846|ref|XP_001393996.1|	TFIIH basal transcription factor complex p47 subunit [Aspergillus niger CBS 513.88] &gt;gi|134078553|emb|CAK40474.1| unnamed protein product [Aspergillus niger] &gt;gi|350640268|gb|EHA28621.1| hypothetical protein ASPNIDRAFT_212323 [Aspergillus niger ATCC 1015]	2.89351e-76
ATEG_09543	-0.0574462	0.937409	Transcription_factor			gi|115442716|ref|XP_001218165.1|	hypothetical protein ATEG_09543 [Aspergillus terreus NIH2624] &gt;gi|114188034|gb|EAU29734.1| hypothetical protein ATEG_09543 [Aspergillus terreus NIH2624]	0	gi|145238442|ref|XP_001391868.1|	C6 transcription factor (Leu3) [Aspergillus niger CBS 513.88] &gt;gi|134076353|emb|CAK39609.1| unnamed protein product [Aspergillus niger] &gt;gi|350635848|gb|EHA24209.1| hypothetical protein ASPNIDRAFT_181503 [Aspergillus niger ATCC 1015]	0	gi|358368814|dbj|GAA85430.1|	C6 transcription factor [Aspergillus kawachii IFO 4308]	0
ATEG_00619	-0.0232374	0.941283	Transcription_factor			gi|115492155|ref|XP_001210705.1|	conserved hypothetical protein [Aspergillus terreus NIH2624] &gt;gi|114197565|gb|EAU39265.1| conserved hypothetical protein [Aspergillus terreus NIH2624]	0	gi|238488973|ref|XP_002375724.1|	C6 transcription factor, putative [Aspergillus flavus NRRL3357] &gt;gi|220698112|gb|EED54452.1| C6 transcription factor, putative [Aspergillus flavus NRRL3357]	0	gi|317027914|ref|XP_001400256.2|	Zn(II)2Cys6 transcription factor [Aspergillus niger CBS 513.88]	0
ATEG_09682	-0.134285	0.94222	Transcription_factor			gi|115442994|ref|XP_001218304.1|	conserved hypothetical protein [Aspergillus terreus NIH2624] &gt;gi|114188173|gb|EAU29873.1| conserved hypothetical protein [Aspergillus terreus NIH2624]	7.28336e-171	gi|71000996|ref|XP_755179.1|	transcription factor TFIIE complex alpha subunit [Aspergillus fumigatus Af293] &gt;gi|66852817|gb|EAL93141.1| transcription factor TFIIE complex alpha subunit, putative [Aspergillus fumigatus Af293] &gt;gi|159129270|gb|EDP54384.1| transcription factor TFIIE complex alpha subunit, putative [Aspergillus fumigatus A1163]	5.79151e-148	gi|317157364|ref|XP_001826429.2|	transcription factor TFIIE complex alpha subunit [Aspergillus oryzae RIB40]	7.55825e-148
ATEG_07264	-0.0275555	0.946433	Transcription_factor			gi|115386818|ref|XP_001209950.1|	nitrogen regulatory protein areA [Aspergillus terreus NIH2624] &gt;gi|114190948|gb|EAU32648.1| nitrogen regulatory protein areA [Aspergillus terreus NIH2624]	0	gi|391863417|gb|EIT72728.1|	GATA transcription factor [Aspergillus oryzae 3.042]	0	gi|169764959|ref|XP_001816951.1|	nitrogen regulatory protein areA [Aspergillus oryzae RIB40] &gt;gi|3182913|sp|O13415.1|AREA_ASPOR RecName: Full=Nitrogen regulatory protein areA &gt;gi|2632173|emb|CAA05776.1| areA [Aspergillus oryzae] &gt;gi|83764805|dbj|BAE54949.1| unnamed protein product [Aspergillus oryzae RIB40]	0
ATEG_00057	0.0586292	0.949387	Transcription_factor			gi|115491031|ref|XP_001210143.1|	conserved hypothetical protein [Aspergillus terreus NIH2624] &gt;gi|114197003|gb|EAU38703.1| conserved hypothetical protein [Aspergillus terreus NIH2624]	1.75498e-177	gi|67522284|ref|XP_659203.1|	hypothetical protein AN1599.2 [Aspergillus nidulans FGSC A4] &gt;gi|40745150|gb|EAA64306.1| hypothetical protein AN1599.2 [Aspergillus nidulans FGSC A4] &gt;gi|259486930|tpe|CBF85190.1| TPA: Putative Zn(II)2Cys6 transcription factor (Eurofung) [Aspergillus nidulans FGSC A4]	2.62857e-165	gi|119494791|ref|XP_001264201.1|	C6 zinc finger domain protein [Neosartorya fischeri NRRL 181] &gt;gi|119412363|gb|EAW22304.1| C6 zinc finger domain protein [Neosartorya fischeri NRRL 181]	7.64796e-165
ATEG_05308	-0.339065	0.958415	Transcription_factor			gi|115397789|ref|XP_001214486.1|	conserved hypothetical protein [Aspergillus terreus NIH2624] &gt;gi|114192677|gb|EAU34377.1| conserved hypothetical protein [Aspergillus terreus NIH2624]	0	gi|256594166|gb|ACV03836.1|	Msn2 [Aspergillus parasiticus]	2.99335e-110	gi|169773409|ref|XP_001821173.1|	C2H2 transcription factor (Seb1) [Aspergillus oryzae RIB40] &gt;gi|238491394|ref|XP_002376934.1| C2H2 transcription factor (Seb1), putative [Aspergillus flavus NRRL3357] &gt;gi|83769034|dbj|BAE59171.1| unnamed protein product [Aspergillus oryzae RIB40] &gt;gi|220697347|gb|EED53688.1| C2H2 transcription factor (Seb1), putative [Aspergillus flavus NRRL3357] &gt;gi|391866076|gb|EIT75354.1| C2H2 tran…	1.94023e-109
ATEG_04481	-0.101469	0.959844	Transcription_factor			gi|115396040|ref|XP_001213659.1|	hypothetical protein ATEG_04481 [Aspergillus terreus NIH2624] &gt;gi|114193228|gb|EAU34928.1| hypothetical protein ATEG_04481 [Aspergillus terreus NIH2624]	0	gi|317036111|ref|XP_001397642.2|	C6 transcription factor [Aspergillus niger CBS 513.88]	0	gi|350633578|gb|EHA21943.1|	hypothetical protein ASPNIDRAFT_183511 [Aspergillus niger ATCC 1015]	0
ATEG_03832	0.0181948	0.967181	Transcription_factor			gi|115391011|ref|XP_001213010.1|	conserved hypothetical protein [Aspergillus terreus NIH2624] &gt;gi|114193934|gb|EAU35634.1| conserved hypothetical protein [Aspergillus terreus NIH2624]	1.15553e-158	gi|70990560|ref|XP_750129.1|	mannosylphosphorylation protein (Mnn4) [Aspergillus fumigatus Af293] &gt;gi|66847761|gb|EAL88091.1| mannosylphosphorylation protein (Mnn4), putative [Aspergillus fumigatus Af293] &gt;gi|159130610|gb|EDP55723.1| mannosylphosphorylation protein (Mnn4), putative [Aspergillus fumigatus A1163]	2.59356e-91	gi|317037663|ref|XP_001398851.2|	Zn(II)2Cys6 transcription factor [Aspergillus niger CBS 513.88]	7.99328e-90
ATEG_08071	-0.179128	0.967772	Transcription_factor			gi|115433110|ref|XP_001216692.1|	conserved hypothetical protein [Aspergillus terreus NIH2624] &gt;gi|114189544|gb|EAU31244.1| conserved hypothetical protein [Aspergillus terreus NIH2624]	0	gi|159126075|gb|EDP51191.1|	PHD transcription factor (Rum1), putative [Aspergillus fumigatus A1163]	0	gi|70984988|ref|XP_748000.1|	PHD transcription factor (Rum1) [Aspergillus fumigatus Af293] &gt;gi|66845628|gb|EAL85962.1| PHD transcription factor (Rum1), putative [Aspergillus fumigatus Af293]	0
ATEG_06724	0.0909788	0.973371	Transcription_factor			gi|115400627|ref|XP_001215902.1|	conserved hypothetical protein [Aspergillus terreus NIH2624] &gt;gi|114191568|gb|EAU33268.1| conserved hypothetical protein [Aspergillus terreus NIH2624]	0	gi|350631540|gb|EHA19911.1|	hypothetical protein ASPNIDRAFT_56031 [Aspergillus niger ATCC 1015]	0	gi|358369256|dbj|GAA85871.1|	C6 transcription factor [Aspergillus kawachii IFO 4308]	0
ATEG_09469	0.0206511	0.973371	Transcription_factor			gi|115438536|ref|XP_001218091.1|	forkhead box protein L2 [Aspergillus terreus NIH2624] &gt;gi|114188906|gb|EAU30606.1| forkhead box protein L2 [Aspergillus terreus NIH2624]	0	gi|169765291|ref|XP_001817117.1|	forkhead box protein L2 [Aspergillus oryzae RIB40] &gt;gi|83764971|dbj|BAE55115.1| unnamed protein product [Aspergillus oryzae RIB40]	0	gi|238503410|ref|XP_002382938.1|	forkhead transcription factor (Sep1), putative [Aspergillus flavus NRRL3357] &gt;gi|220690409|gb|EED46758.1| forkhead transcription factor (Sep1), putative [Aspergillus flavus NRRL3357]	0
ATEG_05949	-0.067727	0.975804	Transcription_factor			gi|115399076|ref|XP_001215127.1|	conserved hypothetical protein [Aspergillus terreus NIH2624] &gt;gi|114192010|gb|EAU33710.1| conserved hypothetical protein [Aspergillus terreus NIH2624]	0	gi|119471189|ref|XP_001258131.1|	C6 zinc finger domain protein [Neosartorya fischeri NRRL 181] &gt;gi|119406283|gb|EAW16234.1| C6 zinc finger domain protein [Neosartorya fischeri NRRL 181]	0	gi|159124463|gb|EDP49581.1|	C6 transcription factor (PRO1), putative [Aspergillus fumigatus A1163]	0
ATEG_04043	-0.243484	0.976822	Transcription_factor			gi|115391433|ref|XP_001213221.1|	hypothetical protein ATEG_04043 [Aspergillus terreus NIH2624] &gt;gi|114194145|gb|EAU35845.1| hypothetical protein ATEG_04043 [Aspergillus terreus NIH2624]	7.50862e-143	gi|70999031|ref|XP_754237.1|	GATA-type sexual development transcription factor NsdD [Aspergillus fumigatus Af293] &gt;gi|66851874|gb|EAL92199.1| GATA-type sexual development transcription factor NsdD [Aspergillus fumigatus Af293] &gt;gi|159127255|gb|EDP52370.1| sexual development transcription factor NsdD [Aspergillus fumigatus A1163]	1.07219e-86	gi|350634892|gb|EHA23254.1|	hypothetical protein ASPNIDRAFT_37268 [Aspergillus niger ATCC 1015]	3.70169e-84
ATEG_00690	0.0450937	0.9781	Transcription_factor			gi|115492297|ref|XP_001210776.1|	predicted protein [Aspergillus terreus NIH2624] &gt;gi|114197636|gb|EAU39336.1| predicted protein [Aspergillus terreus NIH2624]	1.54772e-116	gi|121701035|ref|XP_001268782.1|	transcription factor TFIIA complex subunit Toa1, putative [Aspergillus clavatus NRRL 1] &gt;gi|119396925|gb|EAW07356.1| transcription factor TFIIA complex subunit Toa1, putative [Aspergillus clavatus NRRL 1]	4.82156e-74	gi|169770413|ref|XP_001819676.1|	transcription factor IIA, alpha/beta subunit family protein [Aspergillus oryzae RIB40] &gt;gi|83767535|dbj|BAE57674.1| unnamed protein product [Aspergillus oryzae RIB40]	1.81918e-73
ATEG_01777	-0.00994102	0.9781	Transcription_factor			gi|115385190|ref|XP_001209142.1|	predicted protein [Aspergillus terreus NIH2624] &gt;gi|114196834|gb|EAU38534.1| predicted protein [Aspergillus terreus NIH2624]	0	gi|169781952|ref|XP_001825439.1|	C6 transcription factor [Aspergillus oryzae RIB40] &gt;gi|238498794|ref|XP_002380632.1| C6 transcription factor (War1), putative [Aspergillus flavus NRRL3357] &gt;gi|83774181|dbj|BAE64306.1| unnamed protein product [Aspergillus oryzae RIB40] &gt;gi|220693906|gb|EED50251.1| C6 transcription factor (War1), putative [Aspergillus flavus NRRL3357] &gt;gi|391868113|gb|EIT77336.1| C6 transcription facto…	0	gi|119488817|ref|XP_001262798.1|	C6 transcription factor, putative [Neosartorya fischeri NRRL 181] &gt;gi|119410956|gb|EAW20901.1| C6 transcription factor, putative [Neosartorya fischeri NRRL 181]	0
ATEG_06883	-0.135403	0.9781	Transcription_factor			gi|115386056|ref|XP_001209569.1|	predicted protein [Aspergillus terreus NIH2624] &gt;gi|114190567|gb|EAU32267.1| predicted protein [Aspergillus terreus NIH2624]	0	gi|70997750|ref|XP_753610.1|	AflR-like C6 zinc cluster transcription factor [Aspergillus fumigatus Af293] &gt;gi|66851246|gb|EAL91572.1| AflR-like C6 zinc cluster transcription factor, putative [Aspergillus fumigatus Af293]	7.77564e-161	gi|67904468|ref|XP_682490.1|	hypothetical protein AN9221.2 [Aspergillus nidulans FGSC A4] &gt;gi|40742322|gb|EAA61512.1| hypothetical protein AN9221.2 [Aspergillus nidulans FGSC A4] &gt;gi|259485346|tpe|CBF82293.1| TPA: Putative Zn(II)2Cys6 transcription factor, putative (Eurofung) [Aspergillus nidulans FGSC A4]	6.43507e-123
ATEG_00268	0.0122844	0.98245	Transcription_factor			gi|115491453|ref|XP_001210354.1|	conserved hypothetical protein [Aspergillus terreus NIH2624] &gt;gi|114197214|gb|EAU38914.1| conserved hypothetical protein [Aspergillus terreus NIH2624]	0	gi|238498422|ref|XP_002380446.1|	CCAAT-box-binding transcription factor [Aspergillus flavus NRRL3357] &gt;gi|220693720|gb|EED50065.1| CCAAT-box-binding transcription factor [Aspergillus flavus NRRL3357] &gt;gi|391865345|gb|EIT74629.1| CAATT-binding transcription factor/60S ribosomal subunit biogenesis protein [Aspergillus oryzae 3.042]	0	gi|169781624|ref|XP_001825275.1|	CCAAT-box-binding transcription factor [Aspergillus oryzae RIB40] &gt;gi|83774017|dbj|BAE64142.1| unnamed protein product [Aspergillus oryzae RIB40]	0
ATEG_04506	-0.127071	0.985262	Transcription_factor			gi|115396090|ref|XP_001213684.1|	conserved hypothetical protein [Aspergillus terreus NIH2624] &gt;gi|114193253|gb|EAU34953.1| conserved hypothetical protein [Aspergillus terreus NIH2624]	0	gi|169767472|ref|XP_001818207.1|	C2H2 transcription factor [Aspergillus oryzae RIB40] &gt;gi|238484345|ref|XP_002373411.1| C2H2 transcription factor, putative [Aspergillus flavus NRRL3357] &gt;gi|83766062|dbj|BAE56205.1| unnamed protein product [Aspergillus oryzae RIB40] &gt;gi|220701461|gb|EED57799.1| C2H2 transcription factor, putative [Aspergillus flavus NRRL3357] &gt;gi|391871915|gb|EIT81064.1| C2H2 transcription factor [Asp…	0	gi|145252296|ref|XP_001397661.1|	C2H2 transcription factor [Aspergillus niger CBS 513.88] &gt;gi|134083209|emb|CAK42847.1| unnamed protein product [Aspergillus niger]	0
ATEG_04909	0.0742222	0.986921	Transcription_factor			gi|119497469|ref|XP_001265493.1|	C6 transcription factor, putative [Neosartorya fischeri NRRL 181] &gt;gi|119413655|gb|EAW23596.1| C6 transcription factor, putative [Neosartorya fischeri NRRL 181]	0	gi|83768216|dbj|BAE58355.1|	unnamed protein product [Aspergillus oryzae RIB40] &gt;gi|391874730|gb|EIT83575.1| hypothetical protein Ao3042_05132 [Aspergillus oryzae 3.042]	0	gi|317144762|ref|XP_001820357.2|	Zn(II)2Cys6 transcription factor [Aspergillus oryzae RIB40]	0
ATEG_09634	-0.0440391	0.98746	Transcription_factor			gi|115442898|ref|XP_001218256.1|	cell pattern formation-associated protein stuA [Aspergillus terreus NIH2624] &gt;gi|114188125|gb|EAU29825.1| cell pattern formation-associated protein stuA [Aspergillus terreus NIH2624]	0	gi|169784014|ref|XP_001826469.1|	cell pattern formation-associated protein stuA [Aspergillus oryzae RIB40] &gt;gi|83775213|dbj|BAE65336.1| unnamed protein product [Aspergillus oryzae RIB40] &gt;gi|391868204|gb|EIT77423.1| APSES transcription factor StuA [Aspergillus oryzae 3.042]	0	gi|238493849|ref|XP_002378161.1|	APSES transcription factor StuA [Aspergillus flavus NRRL3357] &gt;gi|220696655|gb|EED52997.1| APSES transcription factor StuA [Aspergillus flavus NRRL3357]	0
ATEG_07901	-0.00925378	0.98957	Transcription_factor			gi|158705898|sp|Q0CEI3.2|KAPC_ASPTN	RecName: Full=Putative transcription factor kapC	4.4746e-93	gi|115401868|ref|XP_001216522.1|	conserved hypothetical protein [Aspergillus terreus NIH2624] &gt;gi|114190463|gb|EAU32163.1| conserved hypothetical protein [Aspergillus terreus NIH2624]	4.4746e-93	gi|317034686|ref|XP_001400926.2|	transcription factor kapC [Aspergillus niger CBS 513.88] &gt;gi|158705896|sp|A2R346.2|KAPC_ASPNC RecName: Full=Putative transcription factor kapC &gt;gi|350639414|gb|EHA27768.1| hypothetical protein ASPNIDRAFT_53805 [Aspergillus niger ATCC 1015]	4.66281e-66
ATEG_02243	0.100568	0.989646	Transcription_factor			gi|121714431|ref|XP_001274826.1|	fungal specific transcription factor domain protein [Aspergillus clavatus NRRL 1] &gt;gi|119402980|gb|EAW13400.1| fungal specific transcription factor domain protein [Aspergillus clavatus NRRL 1]	0	gi|146323647|ref|XP_746583.2|	C6 transcription factor Ctf1A [Aspergillus fumigatus Af293] &gt;gi|129555323|gb|EAL84545.2| C6 transcription factor Ctf1A, putative [Aspergillus fumigatus Af293] &gt;gi|159122182|gb|EDP47304.1| C6 transcription factor Ctf1A, putative [Aspergillus fumigatus A1163]	0	gi|238492759|ref|XP_002377616.1|	C6 transcription factor Ctf1A, putative [Aspergillus flavus NRRL3357] &gt;gi|220696110|gb|EED52452.1| C6 transcription factor Ctf1A, putative [Aspergillus flavus NRRL3357]	0
ATEG_00133	0.0802955	0.992507	Transcription_factor			gi|115491183|ref|XP_001210219.1|	conserved hypothetical protein [Aspergillus terreus NIH2624] &gt;gi|114197079|gb|EAU38779.1| conserved hypothetical protein [Aspergillus terreus NIH2624]	4.92518e-169	gi|317147748|ref|XP_003190113.1|	Zn(II)2Cys6 transcription factor [Aspergillus oryzae RIB40]	4.67661e-137	gi|391873590|gb|EIT82615.1|	hypothetical protein Ao3042_00192 [Aspergillus oryzae 3.042]	4.81489e-132
ATEG_03131	-0.0630167	0.992678	Transcription_factor			gi|115389608|ref|XP_001212309.1|	cross-pathway control protein A [Aspergillus terreus NIH2624] &gt;gi|114194705|gb|EAU36405.1| cross-pathway control protein A [Aspergillus terreus NIH2624]	1.17695e-120	gi|121708335|ref|XP_001272099.1|	bZIP transcription factor CpcA [Aspergillus clavatus NRRL 1] &gt;gi|119400247|gb|EAW10673.1| bZIP transcription factor CpcA [Aspergillus clavatus NRRL 1]	2.55732e-91	gi|70993474|ref|XP_751584.1|	bZIP transcription factor CpcA [Aspergillus fumigatus Af293] &gt;gi|33340527|gb|AAQ14858.1| cross-pathway control protein A [Aspergillus fumigatus] &gt;gi|66849218|gb|EAL89546.1| bZIP transcription factor CpcA [Aspergillus fumigatus Af293] &gt;gi|159125488|gb|EDP50605.1| bZIP transcription factor CpcA [Aspergillus fumigatus A1163]	1.3134e-87
ATEG_05954	-0.057871	0.994811	Transcription_factor			gi|115399086|ref|XP_001215132.1|	conserved hypothetical protein [Aspergillus terreus NIH2624] &gt;gi|114192015|gb|EAU33715.1| conserved hypothetical protein [Aspergillus terreus NIH2624]	0	gi|358367142|dbj|GAA83761.1|	C6 transcription factor [Aspergillus kawachii IFO 4308]	3.0193e-173	gi|67523331|ref|XP_659726.1|	hypothetical protein AN2122.2 [Aspergillus nidulans FGSC A4] &gt;gi|40745798|gb|EAA64954.1| hypothetical protein AN2122.2 [Aspergillus nidulans FGSC A4]	1.75797e-168
ATEG_04039	0.0702663	0.996947	Transcription_factor			gi|115391425|ref|XP_001213217.1|	hypothetical protein ATEG_04039 [Aspergillus terreus NIH2624] &gt;gi|114194141|gb|EAU35841.1| hypothetical protein ATEG_04039 [Aspergillus terreus NIH2624]	0	gi|317137433|ref|XP_001727723.2|	APSES transcription factor [Aspergillus oryzae RIB40] &gt;gi|391870240|gb|EIT79426.1| APSES transcription factor, putative [Aspergillus oryzae 3.042]	0	gi|67525393|ref|XP_660758.1|	hypothetical protein AN3154.2 [Aspergillus nidulans FGSC A4] &gt;gi|40744549|gb|EAA63725.1| hypothetical protein AN3154.2 [Aspergillus nidulans FGSC A4] &gt;gi|259485890|tpe|CBF83297.1| TPA: putative APSES transcription factor (Eurofung) [Aspergillus nidulans FGSC A4]	0
ATEG_01166	0.065257	1	Transcription_factor			gi|115383968|ref|XP_001208531.1|	conserved hypothetical protein [Aspergillus terreus NIH2624] &gt;gi|114196223|gb|EAU37923.1| conserved hypothetical protein [Aspergillus terreus NIH2624]	0	gi|317147083|ref|XP_001821873.2|	Zn(II)2Cys6 transcription factor acuM [Aspergillus oryzae RIB40] &gt;gi|391868785|gb|EIT77994.1| hypothetical protein Ao3042_05767 [Aspergillus oryzae 3.042]	0	gi|121715804|ref|XP_001275511.1|	Zn cluster transcription factor Rds2, putative [Aspergillus clavatus NRRL 1] &gt;gi|119403668|gb|EAW14085.1| Zn cluster transcription factor Rds2, putative [Aspergillus clavatus NRRL 1]	0
ATEG_06703	0.0437827	1	Transcription_factor			gi|115400585|ref|XP_001215881.1|	conserved hypothetical protein [Aspergillus terreus NIH2624] &gt;gi|114191547|gb|EAU33247.1| conserved hypothetical protein [Aspergillus terreus NIH2624]	0	gi|169769294|ref|XP_001819117.1|	protein bfr2 [Aspergillus oryzae RIB40] &gt;gi|83766975|dbj|BAE57115.1| unnamed protein product [Aspergillus oryzae RIB40]	1.102e-119	gi|391863742|gb|EIT73041.1|	apoptosis antagonizing transcription factor/protein transport protein [Aspergillus oryzae 3.042]	1.102e-119
ATEG_04790	-3.30241	0.211577	Transcription_factor			gi|115396658|ref|XP_001213968.1|	predicted protein [Aspergillus terreus NIH2624] &gt;gi|114193537|gb|EAU35237.1| predicted protein [Aspergillus terreus NIH2624]	0	gi|115490967|ref|XP_001210111.1|	conserved hypothetical protein [Aspergillus terreus NIH2624] &gt;gi|114196971|gb|EAU38671.1| conserved hypothetical protein [Aspergillus terreus NIH2624]	1.71234e-90	gi|146324737|ref|XP_747220.2|	C6 transcription factor (Ctf1B) [Aspergillus fumigatus Af293] &gt;gi|129556129|gb|EAL85182.2| C6 transcription factor (Ctf1B), putative [Aspergillus fumigatus Af293] &gt;gi|159123775|gb|EDP48894.1| C6 transcription factor (Ctf1B), putative [Aspergillus fumigatus A1163]	3.18639e-89
ATEG_09699	1.9799	0.000238004	Transcription_factor			gi|115443028|ref|XP_001218321.1|	predicted protein [Aspergillus terreus NIH2624] &gt;gi|114188190|gb|EAU29890.1| predicted protein [Aspergillus terreus NIH2624]	0	gi|238493729|ref|XP_002378101.1|	transcription factor hoxa13, putative [Aspergillus flavus NRRL3357] &gt;gi|220696595|gb|EED52937.1| transcription factor hoxa13, putative [Aspergillus flavus NRRL3357]	0	gi|119480683|ref|XP_001260370.1|	hypothetical protein NFIA_084250 [Neosartorya fischeri NRRL 181] &gt;gi|119408524|gb|EAW18473.1| conserved hypothetical protein [Neosartorya fischeri NRRL 181]	9.30063e-177
ATEG_02532	1.79809	0.000261445	Transcription_factor			gi|115388409|ref|XP_001211710.1|	hypothetical protein ATEG_02532 [Aspergillus terreus NIH2624] &gt;gi|114195794|gb|EAU37494.1| hypothetical protein ATEG_02532 [Aspergillus terreus NIH2624]	9.45718e-161	gi|169766640|ref|XP_001817791.1|	MYB family conidiophore development protein FlbD [Aspergillus oryzae RIB40] &gt;gi|83765646|dbj|BAE55789.1| unnamed protein product [Aspergillus oryzae RIB40]	2.88069e-117	gi|238483391|ref|XP_002372934.1|	MYB family conidiophore development protein FlbD, putative [Aspergillus flavus NRRL3357] &gt;gi|220700984|gb|EED57322.1| MYB family conidiophore development protein FlbD, putative [Aspergillus flavus NRRL3357] &gt;gi|391864812|gb|EIT74106.1| transcription factor, Myb superfamily [Aspergillus oryzae 3.042]	8.38153e-117
ATEG_00079	1.78763	0.000481586	Transcription_factor			gi|115491075|ref|XP_001210165.1|	hypothetical protein ATEG_00079 [Aspergillus terreus NIH2624] &gt;gi|114197025|gb|EAU38725.1| hypothetical protein ATEG_00079 [Aspergillus terreus NIH2624]	0	gi|350633183|gb|EHA21549.1|	hypothetical protein ASPNIDRAFT_129172 [Aspergillus niger ATCC 1015]	0	gi|145253260|ref|XP_001398143.1|	fungal specific transcription factor domain protein [Aspergillus niger CBS 513.88] &gt;gi|134083705|emb|CAK42944.1| unnamed protein product [Aspergillus niger]	0
ATEG_00855	1.73882	0.00105868	Transcription_factor			gi|115492627|ref|XP_001210941.1|	predicted protein [Aspergillus terreus NIH2624] &gt;gi|114197801|gb|EAU39501.1| predicted protein [Aspergillus terreus NIH2624]	2.88433e-141	gi|350638689|gb|EHA27045.1|	hypothetical protein ASPNIDRAFT_171422 [Aspergillus niger ATCC 1015]	2.74384e-83	gi|145230892|ref|XP_001389710.1|	C6 transcription factor [Aspergillus niger CBS 513.88] &gt;gi|134055833|emb|CAK37355.1| unnamed protein product [Aspergillus niger]	2.74384e-83
ATEG_01662	-1.89348	0.00124676	Transcription_factor			gi|115384960|ref|XP_001209027.1|	hypothetical protein ATEG_01662 [Aspergillus terreus NIH2624] &gt;gi|114196719|gb|EAU38419.1| hypothetical protein ATEG_01662 [Aspergillus terreus NIH2624]	0	gi|169767850|ref|XP_001818396.1|	nitrogen regulatory protein tamA [Aspergillus oryzae RIB40] &gt;gi|238484769|ref|XP_002373623.1| C6 transcription factor (OTam), putative [Aspergillus flavus NRRL3357] &gt;gi|83766251|dbj|BAE56394.1| unnamed protein product [Aspergillus oryzae RIB40] &gt;gi|220701673|gb|EED58011.1| C6 transcription factor (OTam), putative [Aspergillus flavus NRRL3357] &gt;gi|391870543|gb|EIT79723.1| nitrogen regu…	0	gi|14279690|gb|AAK58691.1|AF272849_1	nitrogen regulatory protein OTam [Aspergillus oryzae]	0
ATEG_04204	1.57607	0.00188809	Transcription_factor			gi|115391755|ref|XP_001213382.1|	hypothetical protein ATEG_04204 [Aspergillus terreus NIH2624] &gt;gi|114194306|gb|EAU36006.1| hypothetical protein ATEG_04204 [Aspergillus terreus NIH2624]	0	gi|391870197|gb|EIT79383.1|	HLH transcription factor (GlcD gamma), putative [Aspergillus oryzae 3.042]	0	gi|317137591|ref|XP_003190076.1|	HLH transcription factor (GlcD gamma) [Aspergillus oryzae RIB40]	0
ATEG_09346	-1.72939	0.00229268	Transcription_factor			gi|115438058|ref|XP_001217968.1|	conserved hypothetical protein [Aspergillus terreus NIH2624] &gt;gi|114188783|gb|EAU30483.1| conserved hypothetical protein [Aspergillus terreus NIH2624]	0	gi|169777243|ref|XP_001823087.1|	C6 transcription factor [Aspergillus oryzae RIB40] &gt;gi|83771824|dbj|BAE61954.1| unnamed protein product [Aspergillus oryzae RIB40] &gt;gi|391871571|gb|EIT80731.1| C6 transcription factor [Aspergillus oryzae 3.042]	0	gi|238494372|ref|XP_002378422.1|	C6 transcription factor, putative [Aspergillus flavus NRRL3357] &gt;gi|220695072|gb|EED51415.1| C6 transcription factor, putative [Aspergillus flavus NRRL3357]	0
ATEG_09249	-1.66599	0.00237241	Transcription_factor			gi|115437676|ref|XP_001217871.1|	conserved hypothetical protein [Aspergillus terreus NIH2624] &gt;gi|114188686|gb|EAU30386.1| conserved hypothetical protein [Aspergillus terreus NIH2624]	0	gi|358367952|dbj|GAA84570.1|	C6 transcription factor [Aspergillus kawachii IFO 4308]	0	gi|145233465|ref|XP_001400105.1|	C6 transcription factor [Aspergillus niger CBS 513.88] &gt;gi|134057036|emb|CAK37845.1| unnamed protein product [Aspergillus niger] &gt;gi|350634898|gb|EHA23260.1| hypothetical protein ASPNIDRAFT_37273 [Aspergillus niger ATCC 1015]	0
ATEG_01499	-1.59133	0.00251775	Transcription_factor			gi|115384634|ref|XP_001208864.1|	conserved hypothetical protein [Aspergillus terreus NIH2624] &gt;gi|114196556|gb|EAU38256.1| conserved hypothetical protein [Aspergillus terreus NIH2624]	8.40588e-108	gi|238493203|ref|XP_002377838.1|	C2H2 transcription factor (Con7), putative [Aspergillus flavus NRRL3357] &gt;gi|83774914|dbj|BAE65037.1| unnamed protein product [Aspergillus oryzae RIB40] &gt;gi|220696332|gb|EED52674.1| C2H2 transcription factor (Con7), putative [Aspergillus flavus NRRL3357]	4.4779e-93	gi|350634364|gb|EHA22726.1|	hypothetical protein ASPNIDRAFT_197079 [Aspergillus niger ATCC 1015]	1.59265e-90
ATEG_00728	1.63805	0.00442737	Transcription_factor			gi|115492373|ref|XP_001210814.1|	hypothetical protein ATEG_00728 [Aspergillus terreus NIH2624] &gt;gi|114197674|gb|EAU39374.1| hypothetical protein ATEG_00728 [Aspergillus terreus NIH2624]	2.47647e-157	gi|317038716|ref|XP_001402056.2|	homeobox transcription factor [Aspergillus niger CBS 513.88]	6.27406e-93	gi|317144684|ref|XP_003189620.1|	homeobox transcription factor [Aspergillus oryzae RIB40]	1.72235e-86
ATEG_00085	-2.26479	0.000261445	Transporter			gi|115491087|ref|XP_001210171.1|	conserved hypothetical protein [Aspergillus terreus NIH2624] &gt;gi|114197031|gb|EAU38731.1| conserved hypothetical protein [Aspergillus terreus NIH2624]	0	gi|121719747|ref|XP_001276572.1|	C4-dicarboxylate transporter/malic acid transport protein, putative [Aspergillus clavatus NRRL 1] &gt;gi|119404784|gb|EAW15146.1| C4-dicarboxylate transporter/malic acid transport protein, putative [Aspergillus clavatus NRRL 1]	3.68969e-168	gi|317145546|ref|XP_001820881.2|	C4-dicarboxylate transporter/malic acid transport protein [Aspergillus oryzae RIB40]	1.18693e-166
ATEG_00949	3.93012	5.63433e-08	Transporter			gi|115492815|ref|XP_001211035.1|	conserved hypothetical protein [Aspergillus terreus NIH2624] &gt;gi|114197895|gb|EAU39595.1| conserved hypothetical protein [Aspergillus terreus NIH2624]	0	gi|119485755|ref|XP_001262220.1|	MFS sugar transporter, putative [Neosartorya fischeri NRRL 181] &gt;gi|119410376|gb|EAW20323.1| MFS sugar transporter, putative [Neosartorya fischeri NRRL 181]	0	gi|169785144|ref|XP_001827033.1|	MFS sugar transporter [Aspergillus oryzae RIB40] &gt;gi|83775780|dbj|BAE65900.1| unnamed protein product [Aspergillus oryzae RIB40] &gt;gi|391874365|gb|EIT83261.1| putative transporter [Aspergillus oryzae 3.042]	0
ATEG_01223	-3.58097	1.32823e-11	Transporter			gi|115384082|ref|XP_001208588.1|	hypothetical protein ATEG_01223 [Aspergillus terreus NIH2624] &gt;gi|114196280|gb|EAU37980.1| hypothetical protein ATEG_01223 [Aspergillus terreus NIH2624]	0	gi|169774727|ref|XP_001821831.1|	MFS multidrug transporter [Aspergillus oryzae RIB40] &gt;gi|83769694|dbj|BAE59829.1| unnamed protein product [Aspergillus oryzae RIB40] &gt;gi|391868782|gb|EIT77991.1| synaptic vesicle transporter SVOP [Aspergillus oryzae 3.042]	0	gi|358365865|dbj|GAA82487.1|	MFS multidrug transporter [Aspergillus kawachii IFO 4308]	0
ATEG_01346	4.02766	8.11552e-11	Transporter			gi|115384328|ref|XP_001208711.1|	multidrug resistance protein 3 [Aspergillus terreus NIH2624] &gt;gi|114196403|gb|EAU38103.1| multidrug resistance protein 3 [Aspergillus terreus NIH2624]	0	gi|119499748|ref|XP_001266631.1|	multidrug resistance protein 1, 2, 3 (p glycoprotein 1, 2, 3) [Neosartorya fischeri NRRL 181] &gt;gi|119414796|gb|EAW24734.1| multidrug resistance protein 1, 2, 3 (p glycoprotein 1, 2, 3) [Neosartorya fischeri NRRL 181]	0	gi|169780982|ref|XP_001824955.1|	ABC multidrug transporter Mdr1 [Aspergillus oryzae RIB40] &gt;gi|83773695|dbj|BAE63822.1| unnamed protein product [Aspergillus oryzae RIB40]	0
ATEG_01556	6.88273	3.25548e-30	Transporter			gi|242823518|ref|XP_002488080.1|	conserved hypothetical protein [Talaromyces stipitatus ATCC 10500] &gt;gi|218713001|gb|EED12426.1| conserved hypothetical protein [Talaromyces stipitatus ATCC 10500]	3.38553e-177	gi|212546409|ref|XP_002153358.1|	MFS transporter, putative [Talaromyces marneffei ATCC 18224] &gt;gi|210064878|gb|EEA18973.1| MFS transporter, putative [Talaromyces marneffei ATCC 18224]	6.45576e-173	gi|259486012|tpe|CBF83516.1|	TPA: MFS transporter, putative (AFU_orthologue; AFUA_4G01480) [Aspergillus nidulans FGSC A4]	5.43726e-172
ATEG_01683	3.40626	7.7484e-09	Transporter			gi|115385002|ref|XP_001209048.1|	hypothetical protein ATEG_01683 [Aspergillus terreus NIH2624] &gt;gi|114196740|gb|EAU38440.1| hypothetical protein ATEG_01683 [Aspergillus terreus NIH2624]	0	gi|119492606|ref|XP_001263647.1|	transporter, putative [Neosartorya fischeri NRRL 181] &gt;gi|119411807|gb|EAW21750.1| transporter, putative [Neosartorya fischeri NRRL 181]	0	gi|146323349|ref|XP_754819.2|	transporter [Aspergillus fumigatus Af293] &gt;gi|129558334|gb|EAL92781.2| transporter, putative [Aspergillus fumigatus Af293] &gt;gi|159127829|gb|EDP52944.1| transporter, putative [Aspergillus fumigatus A1163]	0
ATEG_01713	2.06338	6.56326e-05	Transporter			gi|115385062|ref|XP_001209078.1|	conserved hypothetical protein [Aspergillus terreus NIH2624] &gt;gi|114196770|gb|EAU38470.1| conserved hypothetical protein [Aspergillus terreus NIH2624]	2.38795e-160	gi|145234116|ref|XP_001400429.1|	syntaxin 5 [Aspergillus niger CBS 513.88] &gt;gi|134057372|emb|CAK37926.1| unnamed protein product [Aspergillus niger] &gt;gi|350635130|gb|EHA23492.1| hypothetical protein ASPNIDRAFT_197907 [Aspergillus niger ATCC 1015]	3.42116e-142	gi|358367725|dbj|GAA84343.1|	ER-Golgi SNARE complex subunit [Aspergillus kawachii IFO 4308]	7.60414e-142
ATEG_02223	-3.66261	0.00562154	Transporter			gi|115387791|ref|XP_001211401.1|	conserved hypothetical protein [Aspergillus terreus NIH2624] &gt;gi|114195485|gb|EAU37185.1| conserved hypothetical protein [Aspergillus terreus NIH2624]	0	gi|121714441|ref|XP_001274831.1|	MFS drug transporter, putative [Aspergillus clavatus NRRL 1] &gt;gi|119402985|gb|EAW13405.1| MFS drug transporter, putative [Aspergillus clavatus NRRL 1]	0	gi|119487116|ref|XP_001262413.1|	MFS drug transporter, putative [Neosartorya fischeri NRRL 181] &gt;gi|119410570|gb|EAW20516.1| MFS drug transporter, putative [Neosartorya fischeri NRRL 181]	0
ATEG_02556	4.75668	6.76229e-18	Transporter			gi|119497067|ref|XP_001265302.1|	sugar transporter [Neosartorya fischeri NRRL 181] &gt;gi|119413464|gb|EAW23405.1| sugar transporter [Neosartorya fischeri NRRL 181]	0	gi|121703075|ref|XP_001269802.1|	sugar transporter [Aspergillus clavatus NRRL 1] &gt;gi|119397945|gb|EAW08376.1| sugar transporter [Aspergillus clavatus NRRL 1]	0	gi|146322410|ref|XP_750103.2|	MFS sugar transporter [Aspergillus fumigatus Af293] &gt;gi|129557003|gb|EAL88065.2| MFS sugar transporter, putative [Aspergillus fumigatus Af293] &gt;gi|159130584|gb|EDP55697.1| MFS sugar transporter, putative [Aspergillus fumigatus A1163]	0
ATEG_03138	2.01956	0.000108842	Transporter			gi|115389622|ref|XP_001212316.1|	conserved hypothetical protein [Aspergillus terreus NIH2624] &gt;gi|114194712|gb|EAU36412.1| conserved hypothetical protein [Aspergillus terreus NIH2624]	9.71513e-137	gi|358365277|dbj|GAA81899.1|	calcium transporter [Aspergillus kawachii IFO 4308]	5.92434e-102	gi|238503826|ref|XP_002383145.1|	calcium transporter, putative [Aspergillus flavus NRRL3357] &gt;gi|220690616|gb|EED46965.1| calcium transporter, putative [Aspergillus flavus NRRL3357]	1.71166e-101
ATEG_03243	4.97913	3.77802e-19	Transporter			gi|115389832|ref|XP_001212421.1|	hypothetical protein ATEG_03243 [Aspergillus terreus NIH2624] &gt;gi|114194817|gb|EAU36517.1| hypothetical protein ATEG_03243 [Aspergillus terreus NIH2624]	0	gi|238489309|ref|XP_002375892.1|	ABC multidrug transporter, putative [Aspergillus flavus NRRL3357] &gt;gi|220698280|gb|EED54620.1| ABC multidrug transporter, putative [Aspergillus flavus NRRL3357]	0	gi|83770630|dbj|BAE60763.1|	unnamed protein product [Aspergillus oryzae RIB40]	0
ATEG_03484	-4.23827	2.98119e-16	Transporter			gi|115390314|ref|XP_001212662.1|	N amino acid transport system protein [Aspergillus terreus NIH2624] &gt;gi|114195058|gb|EAU36758.1| N amino acid transport system protein [Aspergillus terreus NIH2624]	0	gi|146324801|ref|XP_747518.2|	amino acid transporter [Aspergillus fumigatus Af293] &gt;gi|129556161|gb|EAL85480.2| amino acid transporter, putative [Aspergillus fumigatus Af293]	1.24779e-153	gi|119485837|ref|XP_001262261.1|	amino acid transporter, putative [Neosartorya fischeri NRRL 181] &gt;gi|119410417|gb|EAW20364.1| amino acid transporter, putative [Neosartorya fischeri NRRL 181]	2.77388e-153
ATEG_03527	5.12	1.81254e-19	Transporter			gi|115390400|ref|XP_001212705.1|	hypothetical protein ATEG_03527 [Aspergillus terreus NIH2624] &gt;gi|114195101|gb|EAU36801.1| hypothetical protein ATEG_03527 [Aspergillus terreus NIH2624]	0	gi|119499325|ref|XP_001266420.1|	MFS monosaccharide transporter, putative [Neosartorya fischeri NRRL 181] &gt;gi|119414584|gb|EAW24523.1| MFS monosaccharide transporter, putative [Neosartorya fischeri NRRL 181]	0	gi|70985440|ref|XP_748226.1|	MFS monosaccharide transporter [Aspergillus fumigatus Af293] &gt;gi|66845854|gb|EAL86188.1| MFS monosaccharide transporter, putative [Aspergillus fumigatus Af293]	0
ATEG_04070	4.52325	2.04727e-15	Transporter			gi|115391487|ref|XP_001213248.1|	conserved hypothetical protein [Aspergillus terreus NIH2624] &gt;gi|114194172|gb|EAU35872.1| conserved hypothetical protein [Aspergillus terreus NIH2624]	0	gi|525580916|gb|EPS27166.1|	hypothetical protein PDE_02109 [Penicillium oxalicum 114-2]	0	gi|255939820|ref|XP_002560679.1|	Pc16g03110 [Penicillium chrysogenum Wisconsin 54-1255] &gt;gi|211585302|emb|CAP92981.1| Pc16g03110 [Penicillium chrysogenum Wisconsin 54-1255]	0
ATEG_04137	3.34517	3.24351e-09	Transporter			gi|115391621|ref|XP_001213315.1|	conserved hypothetical protein [Aspergillus terreus NIH2624] &gt;gi|114194239|gb|EAU35939.1| conserved hypothetical protein [Aspergillus terreus NIH2624]	0	gi|119491168|ref|XP_001263206.1|	sugar transporter (hexose transporter [Neosartorya fischeri NRRL 181] &gt;gi|119411366|gb|EAW21309.1| sugar transporter (hexose transporter [Neosartorya fischeri NRRL 181]	0	gi|70999288|ref|XP_754363.1|	MFS sugar transporter protein [Aspergillus fumigatus Af293] &gt;gi|66852000|gb|EAL92325.1| MFS sugar transporter protein, putative [Aspergillus fumigatus Af293] &gt;gi|159127379|gb|EDP52494.1| MFS sugar transporter protein, putative [Aspergillus fumigatus A1163]	0
ATEG_04598	2.97203	4.1065e-10	Transporter			gi|115396274|ref|XP_001213776.1|	hypothetical protein ATEG_04598 [Aspergillus terreus NIH2624] &gt;gi|114193345|gb|EAU35045.1| hypothetical protein ATEG_04598 [Aspergillus terreus NIH2624]	0	gi|391867484|gb|EIT76730.1|	calcium transporting ATPase [Aspergillus oryzae 3.042]	0	gi|83767637|dbj|BAE57776.1|	unnamed protein product [Aspergillus oryzae RIB40]	0
ATEG_04612	2.72295	2.87229e-07	Transporter			gi|115396302|ref|XP_001213790.1|	conserved hypothetical protein [Aspergillus terreus NIH2624] &gt;gi|114193359|gb|EAU35059.1| conserved hypothetical protein [Aspergillus terreus NIH2624]	0	gi|358365481|dbj|GAA82103.1|	anion exchange family protein [Aspergillus kawachii IFO 4308]	0	gi|119491753|ref|XP_001263371.1|	anion exchange family protein [Neosartorya fischeri NRRL 181] &gt;gi|119411531|gb|EAW21474.1| anion exchange family protein [Neosartorya fischeri NRRL 181]	0
ATEG_04988	6.0178	1.49654e-13	Transporter			gi|115397149|ref|XP_001214166.1|	conserved hypothetical protein [Aspergillus terreus NIH2624] &gt;gi|114192357|gb|EAU34057.1| conserved hypothetical protein [Aspergillus terreus NIH2624]	0	gi|119474135|ref|XP_001258943.1|	MFS transporter, putative [Neosartorya fischeri NRRL 181] &gt;gi|119407096|gb|EAW17046.1| MFS transporter, putative [Neosartorya fischeri NRRL 181]	4.32011e-157	gi|67540594|ref|XP_664071.1|	hypothetical protein AN6467.2 [Aspergillus nidulans FGSC A4] &gt;gi|40739299|gb|EAA58489.1| hypothetical protein AN6467.2 [Aspergillus nidulans FGSC A4]	6.54435e-147
ATEG_05082	6.14794	1.89844e-27	Transporter			gi|115397337|ref|XP_001214260.1|	conserved hypothetical protein [Aspergillus terreus NIH2624] &gt;gi|114192451|gb|EAU34151.1| conserved hypothetical protein [Aspergillus terreus NIH2624]	0	gi|67515463|ref|XP_657617.1|	hypothetical protein AN0013.2 [Aspergillus nidulans FGSC A4] &gt;gi|40746176|gb|EAA65332.1| hypothetical protein AN0013.2 [Aspergillus nidulans FGSC A4]	0	gi|119473383|ref|XP_001258591.1|	hexose transporter, putative [Neosartorya fischeri NRRL 181] &gt;gi|119406743|gb|EAW16694.1| hexose transporter, putative [Neosartorya fischeri NRRL 181]	0
ATEG_05801	3.68889	6.18138e-11	Transporter			gi|121699238|ref|XP_001267954.1|	aquaglyceroporin, putative [Aspergillus clavatus NRRL 1] &gt;gi|119396096|gb|EAW06528.1| aquaglyceroporin, putative [Aspergillus clavatus NRRL 1]	3.35565e-109	gi|70991777|ref|XP_750737.1|	aquaglyceroporin [Aspergillus fumigatus Af293] &gt;gi|66848370|gb|EAL88699.1| aquaglyceroporin, putative [Aspergillus fumigatus Af293] &gt;gi|159124299|gb|EDP49417.1| aquaglyceroporin, putative [Aspergillus fumigatus A1163]	1.64521e-108	gi|119469619|ref|XP_001257964.1|	aquaglyceroporin, putative [Neosartorya fischeri NRRL 181] &gt;gi|119406116|gb|EAW16067.1| aquaglyceroporin, putative [Neosartorya fischeri NRRL 181]	3.64413e-108
ATEG_05823	2.07339	0.0010592	Transporter			gi|115398824|ref|XP_001215001.1|	predicted protein [Aspergillus terreus NIH2624] &gt;gi|114191884|gb|EAU33584.1| predicted protein [Aspergillus terreus NIH2624]	0	gi|119469461|ref|XP_001257950.1|	MFS transporter, putative [Neosartorya fischeri NRRL 181] &gt;gi|119406102|gb|EAW16053.1| MFS transporter, putative [Neosartorya fischeri NRRL 181]	0	gi|238487978|ref|XP_002375227.1|	MFS transporter, putative [Aspergillus flavus NRRL3357] &gt;gi|220700106|gb|EED56445.1| MFS transporter, putative [Aspergillus flavus NRRL3357]	0
ATEG_05893	2.19362	0.00259939	Transporter			gi|115398964|ref|XP_001215071.1|	conserved hypothetical protein [Aspergillus terreus NIH2624] &gt;gi|114191954|gb|EAU33654.1| conserved hypothetical protein [Aspergillus terreus NIH2624]	0	gi|317143307|ref|XP_001819394.2|	sodium ion/proton exchanger [Aspergillus oryzae RIB40]	0	gi|119468818|ref|XP_001257891.1|	plasma membrane antiporter, putative [Neosartorya fischeri NRRL 181] &gt;gi|119406043|gb|EAW15994.1| plasma membrane antiporter, putative [Neosartorya fischeri NRRL 181]	0
ATEG_05896	3.47602	7.94466e-11	Transporter			gi|115398970|ref|XP_001215074.1|	conserved hypothetical protein [Aspergillus terreus NIH2624] &gt;gi|114191957|gb|EAU33657.1| conserved hypothetical protein [Aspergillus terreus NIH2624]	1.44562e-147	gi|169769853|ref|XP_001819396.1|	2-oxoglutarate/malate carrier protein [Aspergillus oryzae RIB40] &gt;gi|238487816|ref|XP_002375146.1| mitochondrial dicarboxylate carrier protein, putative [Aspergillus flavus NRRL3357] &gt;gi|83767255|dbj|BAE57394.1| unnamed protein product [Aspergillus oryzae RIB40] &gt;gi|220700025|gb|EED56364.1| mitochondrial dicarboxylate carrier protein, putative [Aspergillus flavus NRRL3357] &gt;gi|3918641…	6.31443e-127	gi|134078929|emb|CAK48320.1|	unnamed protein product [Aspergillus niger]	6.31443e-127
ATEG_06502	2.75318	0.000261518	Transporter			gi|115400183|ref|XP_001215680.1|	conserved hypothetical protein [Aspergillus terreus NIH2624] &gt;gi|114191346|gb|EAU33046.1| conserved hypothetical protein [Aspergillus terreus NIH2624]	0	gi|169780806|ref|XP_001824867.1|	ABC transporter [Aspergillus oryzae RIB40] &gt;gi|83773607|dbj|BAE63734.1| unnamed protein product [Aspergillus oryzae RIB40]	0	gi|391867126|gb|EIT76376.1|	lipid exporter ABCA1, ABC superfamily [Aspergillus oryzae 3.042]	0
ATEG_06637	2.56016	2.19406e-06	Transporter			gi|115400453|ref|XP_001215815.1|	conserved hypothetical protein [Aspergillus terreus NIH2624] &gt;gi|114191481|gb|EAU33181.1| conserved hypothetical protein [Aspergillus terreus NIH2624]	0	gi|391864460|gb|EIT73756.1|	sodium-neurotransmitter symporter [Aspergillus oryzae 3.042]	0	gi|238507990|ref|XP_002385196.1|	sodium/chloride dependent neurotransmitter transporter, putative [Aspergillus flavus NRRL3357] &gt;gi|220688715|gb|EED45067.1| sodium/chloride dependent neurotransmitter transporter, putative [Aspergillus flavus NRRL3357]	0
ATEG_06778	-2.80239	0.00261023	Transporter			gi|119480361|ref|XP_001260209.1|	ammonium transporter MeaA [Neosartorya fischeri NRRL 181] &gt;gi|119408363|gb|EAW18312.1| ammonium transporter MeaA [Neosartorya fischeri NRRL 181]	0	gi|145234402|ref|XP_001400572.1|	ammonium transporter 2 [Aspergillus niger CBS 513.88] &gt;gi|134057518|emb|CAK48872.1| unnamed protein product [Aspergillus niger] &gt;gi|350635246|gb|EHA23608.1| hypothetical protein ASPNIDRAFT_207503 [Aspergillus niger ATCC 1015]	0	gi|121715270|ref|XP_001275244.1|	ammonium transporter MeaA [Aspergillus clavatus NRRL 1] &gt;gi|119403401|gb|EAW13818.1| ammonium transporter MeaA [Aspergillus clavatus NRRL 1]	0
ATEG_07053	-5.55452	2.51078e-08	Transporter			gi|115386396|ref|XP_001209739.1|	hypothetical protein ATEG_07053 [Aspergillus terreus NIH2624] &gt;gi|114190737|gb|EAU32437.1| hypothetical protein ATEG_07053 [Aspergillus terreus NIH2624]	0	gi|317148955|ref|XP_001823028.2|	MFS sugar transporter [Aspergillus oryzae RIB40] &gt;gi|391871256|gb|EIT80417.1| putative transporter [Aspergillus oryzae 3.042]	0	gi|238494230|ref|XP_002378351.1|	MFS sugar transporter, putative [Aspergillus flavus NRRL3357] &gt;gi|220695001|gb|EED51344.1| MFS sugar transporter, putative [Aspergillus flavus NRRL3357]	0
ATEG_07105	5.05436	0.00025702	Transporter			gi|115386500|ref|XP_001209791.1|	hypothetical protein ATEG_07105 [Aspergillus terreus NIH2624] &gt;gi|114190789|gb|EAU32489.1| hypothetical protein ATEG_07105 [Aspergillus terreus NIH2624]	0	gi|317138590|ref|XP_001817019.2|	MFS transporter [Aspergillus oryzae RIB40]	0	gi|452978159|gb|EME77923.1|	hypothetical protein MYCFIDRAFT_63826 [Pseudocercospora fijiensis CIRAD86]	0
ATEG_07124	5.98872	4.0185e-28	Transporter			gi|115386538|ref|XP_001209810.1|	conserved hypothetical protein [Aspergillus terreus NIH2624] &gt;gi|114190808|gb|EAU32508.1| conserved hypothetical protein [Aspergillus terreus NIH2624]	0	gi|119473893|ref|XP_001258822.1|	MFS hexose transporter, putative [Neosartorya fischeri NRRL 181] &gt;gi|119406975|gb|EAW16925.1| MFS hexose transporter, putative [Neosartorya fischeri NRRL 181]	0	gi|121712210|ref|XP_001273720.1|	MFS hexose transporter, putative [Aspergillus clavatus NRRL 1] &gt;gi|119401872|gb|EAW12294.1| MFS hexose transporter, putative [Aspergillus clavatus NRRL 1]	0
ATEG_07171	-3.73378	1.30951e-13	Transporter			gi|115386632|ref|XP_001209857.1|	conserved hypothetical protein [Aspergillus terreus NIH2624] &gt;gi|114190855|gb|EAU32555.1| conserved hypothetical protein [Aspergillus terreus NIH2624]	7.51641e-88	gi|169778917|ref|XP_001823923.1|	copper transporter family protein [Aspergillus oryzae RIB40] &gt;gi|238499503|ref|XP_002380986.1| Ctr copper transporter, putative [Aspergillus flavus NRRL3357] &gt;gi|83772662|dbj|BAE62790.1| unnamed protein product [Aspergillus oryzae RIB40] &gt;gi|220692739|gb|EED49085.1| Ctr copper transporter, putative [Aspergillus flavus NRRL3357] &gt;gi|391873539|gb|EIT82569.1| copper transporter family pr…	2.26838e-76	gi|119467334|ref|XP_001257473.1|	Ctr copper transporter, putative [Neosartorya fischeri NRRL 181] &gt;gi|119405625|gb|EAW15576.1| Ctr copper transporter, putative [Neosartorya fischeri NRRL 181]	3.06581e-73
ATEG_07531	-3.76557	1.4619e-11	Transporter			gi|115401128|ref|XP_001216152.1|	mitochondrial phosphate carrier protein [Aspergillus terreus NIH2624] &gt;gi|114190093|gb|EAU31793.1| mitochondrial phosphate carrier protein [Aspergillus terreus NIH2624]	2.72842e-146	gi|119488205|ref|XP_001262644.1|	mitochondrial phosphate carrier protein (Ptp), putative [Neosartorya fischeri NRRL 181] &gt;gi|119410802|gb|EAW20747.1| mitochondrial phosphate carrier protein (Ptp), putative [Neosartorya fischeri NRRL 181]	3.49938e-133	gi|121714673|ref|XP_001274947.1|	mitochondrial phosphate carrier protein (Ptp), putative [Aspergillus clavatus NRRL 1] &gt;gi|119403101|gb|EAW13521.1| mitochondrial phosphate carrier protein (Ptp), putative [Aspergillus clavatus NRRL 1]	1.71217e-132
ATEG_07721	-4.87237	9.22091e-07	Transporter			gi|115401508|ref|XP_001216342.1|	conserved hypothetical protein [Aspergillus terreus NIH2624] &gt;gi|114190283|gb|EAU31983.1| conserved hypothetical protein [Aspergillus terreus NIH2624]	0	gi|169780920|ref|XP_001824924.1|	sugar transporter [Aspergillus oryzae RIB40] &gt;gi|83773664|dbj|BAE63791.1| unnamed protein product [Aspergillus oryzae RIB40]	0	gi|238504868|ref|XP_002383663.1|	sugar transporter, putative [Aspergillus flavus NRRL3357] &gt;gi|220689777|gb|EED46127.1| sugar transporter, putative [Aspergillus flavus NRRL3357]	0
ATEG_07919	6.1113	5.21724e-21	Transporter			gi|115401904|ref|XP_001216540.1|	conserved hypothetical protein [Aspergillus terreus NIH2624] &gt;gi|114190481|gb|EAU32181.1| conserved hypothetical protein [Aspergillus terreus NIH2624]	4.58033e-170	gi|453084652|gb|EMF12696.1|	plastidic glucose transporter 4 [Sphaerulina musiva SO2202]	2.29315e-169	gi|389637954|ref|XP_003716610.1|	plastidic glucose transporter 4 [Magnaporthe oryzae 70-15] &gt;gi|351642429|gb|EHA50291.1| plastidic glucose transporter 4 [Magnaporthe oryzae 70-15] &gt;gi|440465823|gb|ELQ35124.1| galactose-proton symporter [Magnaporthe oryzae Y34] &gt;gi|440485843|gb|ELQ65763.1| galactose-proton symporter [Magnaporthe oryzae P131]	5.09186e-166
ATEG_07986	-4.30992	1.69022e-16	Transporter			gi|115432940|ref|XP_001216607.1|	hypothetical protein ATEG_07986 [Aspergillus terreus NIH2624] &gt;gi|114189459|gb|EAU31159.1| hypothetical protein ATEG_07986 [Aspergillus terreus NIH2624]	0	gi|358371554|dbj|GAA88161.1|	arginine transporter [Aspergillus kawachii IFO 4308]	0	gi|119498697|ref|XP_001266106.1|	arginine transporter, putative [Neosartorya fischeri NRRL 181] &gt;gi|119414270|gb|EAW24209.1| arginine transporter, putative [Neosartorya fischeri NRRL 181]	0
ATEG_08161	2.14253	7.64179e-05	Transporter			gi|115433290|ref|XP_001216782.1|	hypothetical protein ATEG_08161 [Aspergillus terreus NIH2624] &gt;gi|114189634|gb|EAU31334.1| hypothetical protein ATEG_08161 [Aspergillus terreus NIH2624]	0	gi|391871542|gb|EIT80702.1|	Ca2+ transporting ATPase [Aspergillus oryzae 3.042]	0	gi|317149254|ref|XP_001823251.2|	calcium-transporting ATPase 3 [Aspergillus oryzae RIB40]	0
ATEG_08410	2.07359	7.68137e-05	Transporter			gi|115433789|ref|XP_001217031.1|	conserved hypothetical protein [Aspergillus terreus NIH2624] &gt;gi|114189883|gb|EAU31583.1| conserved hypothetical protein [Aspergillus terreus NIH2624]	0	gi|238495194|ref|XP_002378833.1|	amino acid transporter, putative [Aspergillus flavus NRRL3357] &gt;gi|220695483|gb|EED51826.1| amino acid transporter, putative [Aspergillus flavus NRRL3357] &gt;gi|391872595|gb|EIT81697.1| amino acid transporter [Aspergillus oryzae 3.042]	0	gi|169777957|ref|XP_001823444.1|	amino acid transporter [Aspergillus oryzae RIB40] &gt;gi|83772181|dbj|BAE62311.1| unnamed protein product [Aspergillus oryzae RIB40]	0
ATEG_08632	-3.62163	0.00287183	Transporter			gi|115402283|ref|XP_001217218.1|	hypothetical protein ATEG_08632 [Aspergillus terreus NIH2624] &gt;gi|114189064|gb|EAU30764.1| hypothetical protein ATEG_08632 [Aspergillus terreus NIH2624]	0	gi|119497519|ref|XP_001265518.1|	MFS transporter, putative [Neosartorya fischeri NRRL 181] &gt;gi|119413680|gb|EAW23621.1| MFS transporter, putative [Neosartorya fischeri NRRL 181]	0	gi|255941118|ref|XP_002561328.1|	Pc16g10180 [Penicillium chrysogenum Wisconsin 54-1255] &gt;gi|211585951|emb|CAP93688.1| Pc16g10180 [Penicillium chrysogenum Wisconsin 54-1255]	0
ATEG_08653	-3.25646	1.48996e-10	Transporter			gi|115402325|ref|XP_001217239.1|	hypothetical protein ATEG_08653 [Aspergillus terreus NIH2624] &gt;gi|114189085|gb|EAU30785.1| hypothetical protein ATEG_08653 [Aspergillus terreus NIH2624]	0	gi|169785413|ref|XP_001827167.1|	MFS monosaccharide transporter [Aspergillus oryzae RIB40] &gt;gi|238506409|ref|XP_002384406.1| MFS monosaccharide transporter, putative [Aspergillus flavus NRRL3357] &gt;gi|83775915|dbj|BAE66034.1| unnamed protein product [Aspergillus oryzae RIB40] &gt;gi|220689119|gb|EED45470.1| MFS monosaccharide transporter, putative [Aspergillus flavus NRRL3357]	0	gi|391866464|gb|EIT75736.1|	putative transporter [Aspergillus oryzae 3.042]	0
ATEG_08696	-3.5302	4.57614e-12	Transporter			gi|115402411|ref|XP_001217282.1|	hypothetical protein ATEG_08696 [Aspergillus terreus NIH2624] &gt;gi|114189128|gb|EAU30828.1| hypothetical protein ATEG_08696 [Aspergillus terreus NIH2624]	0	gi|145245913|ref|XP_001395210.1|	MFS peptide transporter Ptr2 [Aspergillus niger CBS 513.88] &gt;gi|134079920|emb|CAK41051.1| unnamed protein product [Aspergillus niger] &gt;gi|350637551|gb|EHA25908.1| hypothetical protein ASPNIDRAFT_212866 [Aspergillus niger ATCC 1015]	0	gi|358374602|dbj|GAA91193.1|	MFS peptide transporter Ptr2 [Aspergillus kawachii IFO 4308]	0
ATEG_08916	-2.4169	5.65184e-05	Transporter			gi|115402851|ref|XP_001217502.1|	predicted protein [Aspergillus terreus NIH2624] &gt;gi|114189348|gb|EAU31048.1| predicted protein [Aspergillus terreus NIH2624]	0	gi|121706372|ref|XP_001271449.1|	oligopeptide transporter [Aspergillus clavatus NRRL 1] &gt;gi|119399595|gb|EAW10023.1| oligopeptide transporter [Aspergillus clavatus NRRL 1]	0	gi|169766928|ref|XP_001817935.1|	oligopeptide transporter [Aspergillus oryzae RIB40] &gt;gi|83765790|dbj|BAE55933.1| unnamed protein product [Aspergillus oryzae RIB40]	0
ATEG_09103	4.68319	3.73049e-13	Transporter			gi|115437098|ref|XP_001217725.1|	hypothetical protein ATEG_09103 [Aspergillus terreus NIH2624] &gt;gi|114188540|gb|EAU30240.1| hypothetical protein ATEG_09103 [Aspergillus terreus NIH2624]	0	gi|255956431|ref|XP_002568968.1|	Pc21g19770 [Penicillium chrysogenum Wisconsin 54-1255] &gt;gi|211590679|emb|CAP96874.1| Pc21g19770 [Penicillium chrysogenum Wisconsin 54-1255]	0	gi|169772349|ref|XP_001820643.1|	sugar transporter [Aspergillus oryzae RIB40] &gt;gi|238490250|ref|XP_002376362.1| sugar transporter, putative [Aspergillus flavus NRRL3357] &gt;gi|83768504|dbj|BAE58641.1| unnamed protein product [Aspergillus oryzae RIB40] &gt;gi|220696775|gb|EED53116.1| sugar transporter, putative [Aspergillus flavus NRRL3357]	0
ATEG_09238	-3.48002	1.45251e-07	Transporter			gi|115437634|ref|XP_001217860.1|	hypothetical protein ATEG_09238 [Aspergillus terreus NIH2624] &gt;gi|114188675|gb|EAU30375.1| hypothetical protein ATEG_09238 [Aspergillus terreus NIH2624]	0	gi|358367940|dbj|GAA84558.1|	MFS multidrug transporter [Aspergillus kawachii IFO 4308]	0	gi|317027848|ref|XP_001400125.2|	MFS multidrug transporter [Aspergillus niger CBS 513.88]	0
ATEG_09256	-4.00489	0.000150611	Transporter			gi|115437704|ref|XP_001217878.1|	conserved hypothetical protein [Aspergillus terreus NIH2624] &gt;gi|114188693|gb|EAU30393.1| conserved hypothetical protein [Aspergillus terreus NIH2624]	0	gi|358371747|dbj|GAA88354.1|	MFS sugar transporter [Aspergillus kawachii IFO 4308]	0	gi|350640101|gb|EHA28454.1|	hypothetical protein ASPNIDRAFT_212511 [Aspergillus niger ATCC 1015]	0
ATEG_09517	-4.77397	0.00328267	Transporter			gi|115442664|ref|XP_001218139.1|	hypothetical protein ATEG_09517 [Aspergillus terreus NIH2624] &gt;gi|114188008|gb|EAU29708.1| hypothetical protein ATEG_09517 [Aspergillus terreus NIH2624]	2.00976e-58	gi|119479957|ref|XP_001260007.1|	Ctr copper transporter family protein [Neosartorya fischeri NRRL 181] &gt;gi|119408161|gb|EAW18110.1| Ctr copper transporter family protein [Neosartorya fischeri NRRL 181]	5.81497e-40	gi|159128916|gb|EDP54030.1|	Ctr copper transporter family protein [Aspergillus fumigatus A1163]	7.22063e-39
ATEG_09538	3.51261	6.32127e-09	Transporter			gi|115442706|ref|XP_001218160.1|	conserved hypothetical protein [Aspergillus terreus NIH2624] &gt;gi|114188029|gb|EAU29729.1| conserved hypothetical protein [Aspergillus terreus NIH2624]	0	gi|238499617|ref|XP_002381043.1|	sugar transporter, putative [Aspergillus flavus NRRL3357] &gt;gi|83772711|dbj|BAE62839.1| unnamed protein product [Aspergillus oryzae RIB40] &gt;gi|220692796|gb|EED49142.1| sugar transporter, putative [Aspergillus flavus NRRL3357] &gt;gi|391869376|gb|EIT78575.1| synaptic vesicle transporter SV2 [Aspergillus oryzae 3.042]	0	gi|317150362|ref|XP_001823972.2|	sugar transporter [Aspergillus oryzae RIB40]	0
ATEG_01482	-1.69396	0.010993	Transporter			gi|115384600|ref|XP_001208847.1|	hypothetical protein ATEG_01482 [Aspergillus terreus NIH2624] &gt;gi|114196539|gb|EAU38239.1| hypothetical protein ATEG_01482 [Aspergillus terreus NIH2624]	0	gi|358370340|dbj|GAA86951.1|	ATP-binding cassette transporter [Aspergillus kawachii IFO 4308]	0	gi|145249286|ref|XP_001400982.1|	ABC drug exporter AtrF [Aspergillus niger CBS 513.88] &gt;gi|134081660|emb|CAK46594.1| unnamed protein product [Aspergillus niger]	0
ATEG_04727	1.59061	0.0258297	Transporter			gi|115396532|ref|XP_001213905.1|	conserved hypothetical protein [Aspergillus terreus NIH2624] &gt;gi|114193474|gb|EAU35174.1| conserved hypothetical protein [Aspergillus terreus NIH2624]	0	gi|358372296|dbj|GAA88900.1|	galactose-proton symport [Aspergillus kawachii IFO 4308]	0	gi|350634718|gb|EHA23080.1|	galactose-proton symporter [Aspergillus niger ATCC 1015]	0
ATEG_00290	-1.78907	0.0315651	Transporter			gi|255937473|ref|XP_002559763.1|	Pc13g13490 [Penicillium chrysogenum Wisconsin 54-1255] &gt;gi|211584383|emb|CAP92418.1| Pc13g13490 [Penicillium chrysogenum Wisconsin 54-1255]	0	gi|425767556|gb|EKV06125.1|	Ammonium transporter (Mep2), putative [Penicillium digitatum PHI26] &gt;gi|425780359|gb|EKV18367.1| Ammonium transporter (Mep2), putative [Penicillium digitatum Pd1]	0	gi|557721267|dbj|GAD99891.1|	ammonium transporter (Mep2), putative [Byssochlamys spectabilis No. 5]	0
ATEG_00382	1.65883	0.0373021	Transporter			gi|115491681|ref|XP_001210468.1|	conserved hypothetical protein [Aspergillus terreus NIH2624] &gt;gi|114197328|gb|EAU39028.1| conserved hypothetical protein [Aspergillus terreus NIH2624]	0	gi|41581258|emb|CAE47907.1|	qutD-like transporter, putative [Aspergillus fumigatus]	0	gi|70995588|ref|XP_752549.1|	MFS sugar transporter [Aspergillus fumigatus Af293] &gt;gi|66850184|gb|EAL90511.1| MFS sugar transporter, putative [Aspergillus fumigatus Af293] &gt;gi|159131304|gb|EDP56417.1| MFS sugar transporter, putative [Aspergillus fumigatus A1163]	0
ATEG_07226	-1.68365	0.0376708	Transporter			gi|115386742|ref|XP_001209912.1|	conserved hypothetical protein [Aspergillus terreus NIH2624] &gt;gi|114190910|gb|EAU32610.1| conserved hypothetical protein [Aspergillus terreus NIH2624]	8.64304e-179	gi|121704086|ref|XP_001270307.1|	MFS toxin efflux pump, putative [Aspergillus clavatus NRRL 1] &gt;gi|119398451|gb|EAW08881.1| MFS toxin efflux pump, putative [Aspergillus clavatus NRRL 1]	1.04511e-178	gi|238499375|ref|XP_002380922.1|	efflux pump antibiotic resistance protein, putative [Aspergillus flavus NRRL3357] &gt;gi|317150205|ref|XP_001823867.2| MFS toxin efflux pump [Aspergillus oryzae RIB40] &gt;gi|220692675|gb|EED49021.1| efflux pump antibiotic resistance protein, putative [Aspergillus flavus NRRL3357]	1.4999e-177
ATEG_05119	-1.49472	0.0382681	Transporter			gi|115397411|ref|XP_001214297.1|	conserved hypothetical protein [Aspergillus terreus NIH2624] &gt;gi|114192488|gb|EAU34188.1| conserved hypothetical protein [Aspergillus terreus NIH2624]	1.42987e-120	gi|347836360|emb|CCD50932.1|	similar to sideroflexin [Botryotinia fuckeliana T4]	8.70405e-115	gi|70996576|ref|XP_753043.1|	mitochondrial cation transporter [Aspergillus fumigatus Af293] &gt;gi|66850678|gb|EAL91005.1| mitochondrial cation transporter, putative [Aspergillus fumigatus Af293] &gt;gi|159131779|gb|EDP56892.1| mitochondrial cation transporter, putative [Aspergillus fumigatus A1163]	3.77154e-113
ATEG_05041	-1.1894	0.0495857	Transporter			gi|115397255|ref|XP_001214219.1|	conserved hypothetical protein [Aspergillus terreus NIH2624] &gt;gi|114192410|gb|EAU34110.1| conserved hypothetical protein [Aspergillus terreus NIH2624]	0	gi|238491060|ref|XP_002376767.1|	integral membrane channel protein, putative [Aspergillus flavus NRRL3357] &gt;gi|220697180|gb|EED53521.1| integral membrane channel protein, putative [Aspergillus flavus NRRL3357]	0	gi|119471938|ref|XP_001258248.1|	cation channel family transporter, putative [Neosartorya fischeri NRRL 181] &gt;gi|119406400|gb|EAW16351.1| cation channel family transporter, putative [Neosartorya fischeri NRRL 181]	0
ATEG_02489	-1.14256	0.0565861	Transporter			gi|115388323|ref|XP_001211667.1|	hypothetical protein ATEG_02489 [Aspergillus terreus NIH2624] &gt;gi|114195751|gb|EAU37451.1| hypothetical protein ATEG_02489 [Aspergillus terreus NIH2624]	0	gi|67524019|ref|XP_660070.1|	hypothetical protein AN2466.2 [Aspergillus nidulans FGSC A4] &gt;gi|40745016|gb|EAA64172.1| hypothetical protein AN2466.2 [Aspergillus nidulans FGSC A4] &gt;gi|259487885|tpe|CBF86914.1| TPA: MFS glucose transporter, putative (AFU_orthologue; AFUA_3G14170) [Aspergillus nidulans FGSC A4]	0	gi|169772699|ref|XP_001820818.1|	sugar transporter [Aspergillus oryzae RIB40] &gt;gi|238490618|ref|XP_002376546.1| sugar transporter, putative [Aspergillus flavus NRRL3357] &gt;gi|83768679|dbj|BAE58816.1| unnamed protein product [Aspergillus oryzae RIB40] &gt;gi|220696959|gb|EED53300.1| sugar transporter, putative [Aspergillus flavus NRRL3357]	0
ATEG_03514	-1.80302	0.0742303	Transporter			gi|350639869|gb|EHA28222.1|	hypothetical protein ASPNIDRAFT_188346 [Aspergillus niger ATCC 1015]	2.26559e-143	gi|145241672|ref|XP_001393482.1|	MFS multidrug transporter [Aspergillus niger CBS 513.88] &gt;gi|134078021|emb|CAK49086.1| unnamed protein product [Aspergillus niger]	1.89519e-142	gi|358373595|dbj|GAA90192.1|	MFS multidrug transporter [Aspergillus kawachii IFO 4308]	7.14807e-142
ATEG_09784	-1.19895	0.111276	Transporter			gi|115443198|ref|XP_001218406.1|	hypothetical protein ATEG_09784 [Aspergillus terreus NIH2624] &gt;gi|114188275|gb|EAU29975.1| hypothetical protein ATEG_09784 [Aspergillus terreus NIH2624]	0	gi|238485508|ref|XP_002373992.1|	MFS multidrug transporter, putative [Aspergillus flavus NRRL3357] &gt;gi|220698871|gb|EED55210.1| MFS multidrug transporter, putative [Aspergillus flavus NRRL3357]	0	gi|169771889|ref|XP_001820414.1|	MFS multidrug transporter [Aspergillus oryzae RIB40] &gt;gi|83768273|dbj|BAE58412.1| unnamed protein product [Aspergillus oryzae RIB40]	0
ATEG_05973	-1.6561	0.15399	Transporter			gi|115399124|ref|XP_001215151.1|	conserved hypothetical protein [Aspergillus terreus NIH2624] &gt;gi|114192034|gb|EAU33734.1| conserved hypothetical protein [Aspergillus terreus NIH2624]	0	gi|317141472|ref|XP_001818631.2|	MFS monosaccharide transporter [Aspergillus oryzae RIB40]	0	gi|83766489|dbj|BAE56629.1|	unnamed protein product [Aspergillus oryzae RIB40]	0
ATEG_07864	0.976837	0.190342	Transporter			gi|115401794|ref|XP_001216485.1|	ABC transporter CDR4 [Aspergillus terreus NIH2624] &gt;gi|114190426|gb|EAU32126.1| ABC transporter CDR4 [Aspergillus terreus NIH2624]	0	gi|119481897|ref|XP_001260977.1|	ABC multidrug transporter, putative [Neosartorya fischeri NRRL 181] &gt;gi|119409131|gb|EAW19080.1| ABC multidrug transporter, putative [Neosartorya fischeri NRRL 181]	0	gi|159129904|gb|EDP55018.1|	ABC multidrug transporter, putative [Aspergillus fumigatus A1163]	0
ATEG_02621	0.889215	0.233012	Transporter			gi|115388587|ref|XP_001211799.1|	hypothetical protein ATEG_02621 [Aspergillus terreus NIH2624] &gt;gi|114195883|gb|EAU37583.1| hypothetical protein ATEG_02621 [Aspergillus terreus NIH2624]	0	gi|238486452|ref|XP_002374464.1|	peroxisomal ABC transporter (PXA1), putative [Aspergillus flavus NRRL3357] &gt;gi|220699343|gb|EED55682.1| peroxisomal ABC transporter (PXA1), putative [Aspergillus flavus NRRL3357] &gt;gi|391867835|gb|EIT77074.1| peroxisomal long-chain acyl-CoA transporter, ABC superfamily [Aspergillus oryzae 3.042]	0	gi|169771043|ref|XP_001819991.1|	peroxisomal ABC transporter (PXA1) [Aspergillus oryzae RIB40] &gt;gi|83767850|dbj|BAE57989.1| unnamed protein product [Aspergillus oryzae RIB40]	0
ATEG_01984	-1.35877	0.247768	Transporter			gi|255954251|ref|XP_002567878.1|	Pc21g08390 [Penicillium chrysogenum Wisconsin 54-1255] &gt;gi|211589589|emb|CAP95736.1| Pc21g08390 [Penicillium chrysogenum Wisconsin 54-1255]	4.31682e-131	gi|115387313|ref|XP_001211162.1|	conserved hypothetical protein [Aspergillus terreus NIH2624] &gt;gi|114195246|gb|EAU36946.1| conserved hypothetical protein [Aspergillus terreus NIH2624]	4.71476e-126	gi|396481611|ref|XP_003841281.1|	similar to solute carrier family 40 (iron-regulated transporter) [Leptosphaeria maculans JN3] &gt;gi|312217855|emb|CBX97802.1| similar to solute carrier family 40 (iron-regulated transporter) [Leptosphaeria maculans JN3]	1.31627e-98
ATEG_05418	-1.50477	0.28371	Transporter			gi|115398009|ref|XP_001214596.1|	conserved hypothetical protein [Aspergillus terreus NIH2624] &gt;gi|114192787|gb|EAU34487.1| conserved hypothetical protein [Aspergillus terreus NIH2624]	5.6149e-84	gi|146323741|ref|XP_001481562.1|	nuclear transport factor 2 domain protein [Aspergillus fumigatus Af293] &gt;gi|129557559|gb|EBA27392.1| nuclear transport factor 2 domain protein, putative [Aspergillus fumigatus Af293]	3.64792e-75	gi|159125044|gb|EDP50161.1|	conserved hypothetical protein [Aspergillus fumigatus A1163]	8.12672e-75
ATEG_03190	-1.23169	0.294511	Transporter			gi|115389726|ref|XP_001212368.1|	conserved hypothetical protein [Aspergillus terreus NIH2624] &gt;gi|114194764|gb|EAU36464.1| conserved hypothetical protein [Aspergillus terreus NIH2624]	0	gi|169764571|ref|XP_001816757.1|	sugar transporter [Aspergillus oryzae RIB40] &gt;gi|238504166|ref|XP_002383315.1| MFS monosaccharide transporter, putative [Aspergillus flavus NRRL3357] &gt;gi|83764611|dbj|BAE54755.1| unnamed protein product [Aspergillus oryzae RIB40] &gt;gi|195972780|dbj|BAG68508.1| sugar transport protein [Aspergillus oryzae] &gt;gi|220690786|gb|EED47135.1| MFS monosaccharide transporter, putative [Aspergillus…	0	gi|391870095|gb|EIT79283.1|	putative transporter [Aspergillus oryzae 3.042]	0
ATEG_07334	1.40348	0.341067	Transporter			gi|115386958|ref|XP_001210020.1|	conserved hypothetical protein [Aspergillus terreus NIH2624] &gt;gi|114191018|gb|EAU32718.1| conserved hypothetical protein [Aspergillus terreus NIH2624]	0	gi|121704443|ref|XP_001270485.1|	MFS quinate transporter, putative [Aspergillus clavatus NRRL 1] &gt;gi|119398630|gb|EAW09059.1| MFS quinate transporter, putative [Aspergillus clavatus NRRL 1]	0	gi|238485448|ref|XP_002373962.1|	MFS quinate transporter, putative [Aspergillus flavus NRRL3357] &gt;gi|220698841|gb|EED55180.1| MFS quinate transporter, putative [Aspergillus flavus NRRL3357]	0
ATEG_04169	0.884709	0.378509	Transporter			gi|115391685|ref|XP_001213347.1|	conserved hypothetical protein [Aspergillus terreus NIH2624] &gt;gi|114194271|gb|EAU35971.1| conserved hypothetical protein [Aspergillus terreus NIH2624]	0	gi|121705900|ref|XP_001271213.1|	MFS sugar transporter, putative [Aspergillus clavatus NRRL 1] &gt;gi|119399359|gb|EAW09787.1| MFS sugar transporter, putative [Aspergillus clavatus NRRL 1]	0	gi|145233165|ref|XP_001399955.1|	MFS sugar transporter [Aspergillus niger CBS 513.88] &gt;gi|134056881|emb|CAK37785.1| unnamed protein product [Aspergillus niger]	0
ATEG_00773	0.769855	0.379319	Transporter			gi|119484188|ref|XP_001261997.1|	sugar transporter (hexose transporter [Neosartorya fischeri NRRL 181] &gt;gi|119410153|gb|EAW20100.1| sugar transporter (hexose transporter [Neosartorya fischeri NRRL 181]	0	gi|70983456|ref|XP_747255.1|	hexose transporter protein [Aspergillus fumigatus Af293] &gt;gi|66844881|gb|EAL85217.1| hexose transporter protein [Aspergillus fumigatus Af293]	0	gi|159123739|gb|EDP48858.1|	hexose transporter protein [Aspergillus fumigatus A1163]	0
ATEG_09852	-0.859197	0.47344	Transporter			gi|115443334|ref|XP_001218474.1|	conserved hypothetical protein [Aspergillus terreus NIH2624] &gt;gi|114188343|gb|EAU30043.1| conserved hypothetical protein [Aspergillus terreus NIH2624]	0	gi|119480789|ref|XP_001260423.1|	mitochondrial carrier protein, putative [Neosartorya fischeri NRRL 181] &gt;gi|119408577|gb|EAW18526.1| mitochondrial carrier protein, putative [Neosartorya fischeri NRRL 181]	6.27484e-170	gi|121698919|ref|XP_001267848.1|	mitochondrial carrier protein, putative [Aspergillus clavatus NRRL 1] &gt;gi|119395990|gb|EAW06422.1| mitochondrial carrier protein, putative [Aspergillus clavatus NRRL 1]	1.07033e-169
ATEG_05180	-0.623541	0.56693	Transporter			gi|115397533|ref|XP_001214358.1|	conserved hypothetical protein [Aspergillus terreus NIH2624] &gt;gi|114192549|gb|EAU34249.1| conserved hypothetical protein [Aspergillus terreus NIH2624]	0	gi|169767182|ref|XP_001818062.1|	MFS quinate transporter [Aspergillus oryzae RIB40] &gt;gi|238484017|ref|XP_002373247.1| MFS quinate transporter, putative [Aspergillus flavus NRRL3357] &gt;gi|83765917|dbj|BAE56060.1| unnamed protein product [Aspergillus oryzae RIB40] &gt;gi|220701297|gb|EED57635.1| MFS quinate transporter, putative [Aspergillus flavus NRRL3357] &gt;gi|391874036|gb|EIT82991.1| putative transporter [Aspergillus or…	0	gi|145230411|ref|XP_001389514.1|	MFS quinate transporter [Aspergillus niger CBS 513.88] &gt;gi|134055631|emb|CAK37277.1| unnamed protein product [Aspergillus niger]	0
ATEG_07982	0.50134	0.582982	Transporter			gi|115432932|ref|XP_001216603.1|	conserved hypothetical protein [Aspergillus terreus NIH2624] &gt;gi|114189455|gb|EAU31155.1| conserved hypothetical protein [Aspergillus terreus NIH2624]	7.7513e-154	gi|146324046|ref|XP_747912.2|	peroxisomal membrane protein Pmp47 [Aspergillus fumigatus Af293] &gt;gi|129556350|gb|EAL85874.2| peroxisomal membrane protein Pmp47, putative [Aspergillus fumigatus Af293] &gt;gi|159126163|gb|EDP51279.1| peroxisomal membrane protein Pmp47, putative [Aspergillus fumigatus A1163]	2.95918e-137	gi|121717603|ref|XP_001276099.1|	peroxisomal membrane protein Pmp47, putative [Aspergillus clavatus NRRL 1] &gt;gi|119404297|gb|EAW14673.1| peroxisomal membrane protein Pmp47, putative [Aspergillus clavatus NRRL 1]	3.86481e-137
ATEG_06439	0.844973	0.58751	Transporter			gi|115400057|ref|XP_001215617.1|	predicted protein [Aspergillus terreus NIH2624] &gt;gi|114191283|gb|EAU32983.1| predicted protein [Aspergillus terreus NIH2624]	0	gi|189211937|ref|XP_001942296.1|	conserved hypothetical protein [Pyrenophora tritici-repentis Pt-1C-BFP] &gt;gi|187979495|gb|EDU46121.1| conserved hypothetical protein [Pyrenophora tritici-repentis Pt-1C-BFP]	2.05331e-101	gi|407923133|gb|EKG16220.1|	Tetracycline resistance protein TetB/drug resistance transporter [Macrophomina phaseolina MS6]	8.11194e-82
ATEG_04360	-1.80808	0.617332	Transporter			gi|115395798|ref|XP_001213538.1|	conserved hypothetical protein [Aspergillus terreus NIH2624] &gt;gi|114193107|gb|EAU34807.1| conserved hypothetical protein [Aspergillus terreus NIH2624]	0	gi|119482728|ref|XP_001261392.1|	siderochrome-iron transporter, putative [Neosartorya fischeri NRRL 181] &gt;gi|119409547|gb|EAW19495.1| siderochrome-iron transporter, putative [Neosartorya fischeri NRRL 181]	0	gi|70987113|ref|XP_749037.1|	siderochrome-iron transporter [Aspergillus fumigatus Af293] &gt;gi|66846667|gb|EAL86999.1| siderochrome-iron transporter, putative [Aspergillus fumigatus Af293]	0
ATEG_06095	0.620287	0.617937	Transporter			gi|115399368|ref|XP_001215273.1|	hypothetical protein ATEG_06095 [Aspergillus terreus NIH2624] &gt;gi|114192156|gb|EAU33856.1| hypothetical protein ATEG_06095 [Aspergillus terreus NIH2624]	0	gi|119490588|ref|XP_001263048.1|	MFS glucose transporter, putative [Neosartorya fischeri NRRL 181] &gt;gi|119411208|gb|EAW21151.1| MFS glucose transporter, putative [Neosartorya fischeri NRRL 181]	0	gi|70998973|ref|XP_754208.1|	MFS glucose transporter [Aspergillus fumigatus Af293] &gt;gi|66851845|gb|EAL92170.1| MFS glucose transporter, putative [Aspergillus fumigatus Af293] &gt;gi|159127226|gb|EDP52341.1| MFS glucose transporter, putative [Aspergillus fumigatus A1163]	0
ATEG_10282	0.635137	0.626177	Transporter			gi|238497594|ref|XP_002380032.1|	sugar transporter, putative [Aspergillus flavus NRRL3357] &gt;gi|220693306|gb|EED49651.1| sugar transporter, putative [Aspergillus flavus NRRL3357]	0	gi|317141463|ref|XP_001818623.2|	sugar transporter [Aspergillus oryzae RIB40]	0	gi|255937317|ref|XP_002559685.1|	Pc13g12700 [Penicillium chrysogenum Wisconsin 54-1255] &gt;gi|211584305|emb|CAP92339.1| Pc13g12700 [Penicillium chrysogenum Wisconsin 54-1255]	0
ATEG_01837	-1.12738	0.633445	Transporter			gi|115385310|ref|XP_001209202.1|	conserved hypothetical protein [Aspergillus terreus NIH2624] &gt;gi|114196894|gb|EAU38594.1| conserved hypothetical protein [Aspergillus terreus NIH2624]	9.58237e-123	gi|119474533|ref|XP_001259142.1|	MFS nicotinic acid transporter Tna1, putative [Neosartorya fischeri NRRL 181] &gt;gi|119407295|gb|EAW17245.1| MFS nicotinic acid transporter Tna1, putative [Neosartorya fischeri NRRL 181]	4.48226e-96	gi|121711874|ref|XP_001273552.1|	MFS nicotinic acid transporter Tna1, putative [Aspergillus clavatus NRRL 1] &gt;gi|119401704|gb|EAW12126.1| MFS nicotinic acid transporter Tna1, putative [Aspergillus clavatus NRRL 1]	9.98544e-96
ATEG_07792	0.411951	0.657296	Transporter			gi|317137029|ref|XP_001727456.2|	sugar transporter [Aspergillus oryzae RIB40]	0	gi|238488975|ref|XP_002375725.1|	sugar transporter, putative [Aspergillus flavus NRRL3357] &gt;gi|220698113|gb|EED54453.1| sugar transporter, putative [Aspergillus flavus NRRL3357]	0	gi|391871986|gb|EIT81134.1|	putative transporter [Aspergillus oryzae 3.042]	0
ATEG_02189	0.689012	0.673579	Transporter			gi|115387723|ref|XP_001211367.1|	conserved hypothetical protein [Aspergillus terreus NIH2624] &gt;gi|114195451|gb|EAU37151.1| conserved hypothetical protein [Aspergillus terreus NIH2624]	0	gi|258571351|ref|XP_002544479.1|	conserved hypothetical protein [Uncinocarpus reesii 1704] &gt;gi|237904749|gb|EEP79150.1| conserved hypothetical protein [Uncinocarpus reesii 1704]	9.54822e-124	gi|380495073|emb|CCF32674.1|	major facilitator superfamily transporter [Colletotrichum higginsianum]	1.38584e-119
ATEG_06503	-1.23277	0.690772	Transporter			gi|115400185|ref|XP_001215681.1|	conserved hypothetical protein [Aspergillus terreus NIH2624] &gt;gi|114191347|gb|EAU33047.1| conserved hypothetical protein [Aspergillus terreus NIH2624]	0	gi|70997920|ref|XP_753692.1|	MFS allantoate transporter [Aspergillus fumigatus Af293] &gt;gi|66851328|gb|EAL91654.1| MFS allantoate transporter, putative [Aspergillus fumigatus Af293] &gt;gi|159126575|gb|EDP51691.1| MFS allantoate transporter, putative [Aspergillus fumigatus A1163]	0	gi|238504994|ref|XP_002383726.1|	MFS allantoate transporter, putative [Aspergillus flavus NRRL3357] &gt;gi|220689840|gb|EED46190.1| MFS allantoate transporter, putative [Aspergillus flavus NRRL3357]	0
ATEG_07319	-1.66295	0.699736	Transporter			gi|115386928|ref|XP_001210005.1|	conserved hypothetical protein [Aspergillus terreus NIH2624] &gt;gi|114191003|gb|EAU32703.1| conserved hypothetical protein [Aspergillus terreus NIH2624]	0	gi|317144867|ref|XP_001820438.2|	plasma membrane zinc ion transporter [Aspergillus oryzae RIB40] &gt;gi|391874732|gb|EIT83577.1| Fe2+/Zn2+ regulated transporter [Aspergillus oryzae 3.042]	0	gi|119467033|ref|XP_001257323.1|	plasma membrane zinc ion transporter, putative [Neosartorya fischeri NRRL 181] &gt;gi|119405475|gb|EAW15426.1| plasma membrane zinc ion transporter, putative [Neosartorya fischeri NRRL 181]	0
ATEG_00585	-1.61802	0.701967	Transporter			gi|525586833|gb|EPS33083.1|	hypothetical protein PDE_08045 [Penicillium oxalicum 114-2]	0	gi|238496449|ref|XP_002379460.1|	MFS multidrug transporter, putative [Aspergillus flavus NRRL3357] &gt;gi|220694340|gb|EED50684.1| MFS multidrug transporter, putative [Aspergillus flavus NRRL3357]	0	gi|317147176|ref|XP_001821931.2|	MFS transporter [Aspergillus oryzae RIB40]	0
ATEG_07144	-0.533224	0.705538	Transporter			gi|115386578|ref|XP_001209830.1|	hypothetical protein ATEG_07144 [Aspergillus terreus NIH2624] &gt;gi|114190828|gb|EAU32528.1| hypothetical protein ATEG_07144 [Aspergillus terreus NIH2624]	0	gi|238495923|ref|XP_002379197.1|	MFS monosaccharide transporter, putative [Aspergillus flavus NRRL3357] &gt;gi|220694077|gb|EED50421.1| MFS monosaccharide transporter, putative [Aspergillus flavus NRRL3357]	0	gi|159122554|gb|EDP47675.1|	MFS monosaccharide transporter, putative [Aspergillus fumigatus A1163]	0
ATEG_06329	-1.70599	0.714222	Transporter			gi|115399836|ref|XP_001215507.1|	hypothetical protein ATEG_06329 [Aspergillus terreus NIH2624] &gt;gi|114191173|gb|EAU32873.1| hypothetical protein ATEG_06329 [Aspergillus terreus NIH2624]	3.63589e-165	gi|485920178|gb|EOD46273.1|	putative siderochrome-iron transporter sit1 protein [Neofusicoccum parvum UCRNP2]	1.58151e-113	gi|121711655|ref|XP_001273443.1|	siderochrome-iron transporter (Sit1), putative [Aspergillus clavatus NRRL 1] &gt;gi|119401594|gb|EAW12017.1| siderochrome-iron transporter (Sit1), putative [Aspergillus clavatus NRRL 1]	5.21752e-113
ATEG_09713	-0.787668	0.718408	Transporter			gi|115443056|ref|XP_001218335.1|	conserved hypothetical protein [Aspergillus terreus NIH2624] &gt;gi|114188204|gb|EAU29904.1| conserved hypothetical protein [Aspergillus terreus NIH2624]	0	gi|391869522|gb|EIT78719.1|	zinc transporter [Aspergillus oryzae 3.042]	2.28789e-110	gi|238493711|ref|XP_002378092.1|	integral membrane protein, putative [Aspergillus flavus NRRL3357] &gt;gi|220696586|gb|EED52928.1| integral membrane protein, putative [Aspergillus flavus NRRL3357]	2.98808e-110
ATEG_08421	-1.80549	0.728253	Transporter			gi|115433811|ref|XP_001217042.1|	predicted protein [Aspergillus terreus NIH2624] &gt;gi|114189894|gb|EAU31594.1| predicted protein [Aspergillus terreus NIH2624]	0	gi|391870345|gb|EIT79530.1|	putative transporter [Aspergillus oryzae 3.042]	0	gi|239613552|gb|EEQ90539.1|	siderophore iron transporter mirB [Ajellomyces dermatitidis ER-3] &gt;gi|327354919|gb|EGE83776.1| siderophore iron transporter mirB [Ajellomyces dermatitidis ATCC 18188] &gt;gi|531978423|gb|EQL29010.1| hypothetical protein BDFG_08317 [Ajellomyces dermatitidis ATCC 26199]	0
ATEG_04697	-1.21311	0.749782	Transporter			gi|115396472|ref|XP_001213875.1|	conserved hypothetical protein [Aspergillus terreus NIH2624] &gt;gi|114193444|gb|EAU35144.1| conserved hypothetical protein [Aspergillus terreus NIH2624]	0	gi|169768470|ref|XP_001818705.1|	MFS alpha-glucoside transporter [Aspergillus oryzae RIB40] &gt;gi|83766563|dbj|BAE56703.1| unnamed protein product [Aspergillus oryzae RIB40] &gt;gi|391868476|gb|EIT77691.1| putative transporter [Aspergillus oryzae 3.042]	0	gi|238497776|ref|XP_002380123.1|	MFS alpha-glucoside transporter, putative [Aspergillus flavus NRRL3357] &gt;gi|220693397|gb|EED49742.1| MFS alpha-glucoside transporter, putative [Aspergillus flavus NRRL3357]	0
ATEG_06047	0.325744	0.774564	Transporter			gi|115399272|ref|XP_001215225.1|	conserved hypothetical protein [Aspergillus terreus NIH2624] &gt;gi|114192108|gb|EAU33808.1| conserved hypothetical protein [Aspergillus terreus NIH2624]	0	gi|238487672|ref|XP_002375074.1|	MFS sugar transporter, putative [Aspergillus flavus NRRL3357] &gt;gi|220699953|gb|EED56292.1| MFS sugar transporter, putative [Aspergillus flavus NRRL3357]	0	gi|169769989|ref|XP_001819464.1|	MFS quinate transporter [Aspergillus oryzae RIB40] &gt;gi|83767323|dbj|BAE57462.1| unnamed protein product [Aspergillus oryzae RIB40] &gt;gi|391863987|gb|EIT73285.1| putative transporter [Aspergillus oryzae 3.042]	0
ATEG_04520	-0.399946	0.808498	Transporter			gi|115396118|ref|XP_001213698.1|	conserved hypothetical protein [Aspergillus terreus NIH2624] &gt;gi|114193267|gb|EAU34967.1| conserved hypothetical protein [Aspergillus terreus NIH2624]	1.57215e-161	gi|169770461|ref|XP_001819700.1|	vacuolar iron transporter Ccc1 [Aspergillus oryzae RIB40] &gt;gi|83767559|dbj|BAE57698.1| unnamed protein product [Aspergillus oryzae RIB40]	9.45545e-119	gi|391867624|gb|EIT76870.1|	putative membrane protein [Aspergillus oryzae 3.042]	1.23381e-118
ATEG_04800	-0.781063	0.836251	Transporter			gi|169776001|ref|XP_001822467.1|	hexose carrier protein [Aspergillus oryzae RIB40] &gt;gi|83771202|dbj|BAE61334.1| unnamed protein product [Aspergillus oryzae RIB40]	0	gi|391867875|gb|EIT77113.1|	putative transporter [Aspergillus oryzae 3.042]	0	gi|119487413|ref|XP_001262499.1|	MFS monosaccharide transporter, putative [Neosartorya fischeri NRRL 181] &gt;gi|119410656|gb|EAW20602.1| MFS monosaccharide transporter, putative [Neosartorya fischeri NRRL 181]	0
ATEG_09950	0.128302	0.878099	Transporter			gi|350639422|gb|EHA27776.1|	hypothetical protein ASPNIDRAFT_124027 [Aspergillus niger ATCC 1015]	5.27696e-120	gi|145249190|ref|XP_001400934.1|	MFS transporter [Aspergillus niger CBS 513.88] &gt;gi|134081612|emb|CAK46546.1| unnamed protein product [Aspergillus niger]	5.08223e-117	gi|119488223|ref|XP_001262652.1|	MFS transporter, putative [Neosartorya fischeri NRRL 181] &gt;gi|119410810|gb|EAW20755.1| MFS transporter, putative [Neosartorya fischeri NRRL 181]	5.53552e-108
ATEG_06762	-0.460749	0.878974	Transporter			gi|115400703|ref|XP_001215940.1|	siderophore iron transporter mirC [Aspergillus terreus NIH2624] &gt;gi|114191606|gb|EAU33306.1| siderophore iron transporter mirC [Aspergillus terreus NIH2624]	0	gi|169769428|ref|XP_001819184.1|	siderophore iron transporter mirC [Aspergillus oryzae RIB40] &gt;gi|238501898|ref|XP_002382183.1| siderochrome-iron transporter MirC [Aspergillus flavus NRRL3357] &gt;gi|83767042|dbj|BAE57182.1| unnamed protein product [Aspergillus oryzae RIB40] &gt;gi|220692420|gb|EED48767.1| siderochrome-iron transporter MirC [Aspergillus flavus NRRL3357] &gt;gi|391863736|gb|EIT73036.1| putative transporter [As…	0	gi|358367621|dbj|GAA84239.1|	siderochrome-iron transporter [Aspergillus kawachii IFO 4308]	0
ATEG_05854	0.097283	0.881432	Transporter			gi|115398886|ref|XP_001215032.1|	hypothetical protein ATEG_05854 [Aspergillus terreus NIH2624] &gt;gi|114191915|gb|EAU33615.1| hypothetical protein ATEG_05854 [Aspergillus terreus NIH2624]	0	gi|169769771|ref|XP_001819355.1|	ABC transporter [Aspergillus oryzae RIB40] &gt;gi|83767214|dbj|BAE57353.1| unnamed protein product [Aspergillus oryzae RIB40]	0	gi|391874075|gb|EIT83013.1|	pleiotropic drug resistance proteins (PDR1-15), ABC superfamily [Aspergillus oryzae 3.042]	0
[truncated: 5,624 more rows]

## Sheet: SB48xG48
GENE ID	log2FoldChange	padj	Classification	CAZy Family	CAZy subfamily	Annotation	Annotation	E-value	Annotation	Annotation	E-value	Annotation	Annotation	E-value
[truncated: 6,240 more rows]

## Sheet: SH36xG36
GENE ID	log2FoldChange	padj	Classification	CAZy Family	CAZy subfamily	Annotation	Annotation	E-value	Annotation	Annotation	E-value	Annotation	Annotation	E-value
[truncated: 6,243 more rows]

[truncated: 2 more sheets: SH48xG48, UNMAPPED]
