# Supplementary material for: Transcriptome Profiling-Based Analysis of Carbohydrate-Active Enzymes in Aspergillus terreus Involved in Plant Biomass Degradation
Source: Front Bioeng Biotechnol. 2020 Oct 6;8:564527. doi: 10.3389/fbioe.2020.564527 (PMC7573219; doi:10.3389/fbioe.2020.564527)
Supplement: Supplementary Table 4 — Transporter genes in Aspergillus terreus BLU24 differentially expressed on SB and SH in comparison to equivalent growth treatments with glucose as carbon source. [file Table_4.XLSX]

## Sheet: Sheet1
SUPPLEMENTARY TABLE 4. Transporter genes in Aspergillus terreus BLU24 differentially expressed on SB and SH in comparison to equivalent growth treatments with glucose as carbon source (log2FoldChange ≥ 2; padj ≤ 0.01)
GENE ID	SB36_X_G36	SH36_X_G36	SB48_X_G48	SH48_X_G48	Annotation
ATEG_05896	-1.80302	-1.57177	-1.74992	-2.62742	2-oxoglutarate/malate carrier protein
ATEG_09091	5.12	4.22456	5.99716	5.9985	ABC multidrug transporter
ATEG_03243	0	2.61466	0	5.48584	ABC multidrug transporter
ATEG_01544	4.52325	3.52074	6.00541	5.57518	ABC multidrug transporter
ATEG_07864	0	0	-2.4687	-2.16694	ABC multidrug transporter
ATEG_05854	3.34517	3.24489	5.90243	4.56312	ABC transporter
ATEG_06502	0.884709	1.31724	3.26453	2.75004	ABC transporter
ATEG_00635	-2.14372	-4.32806	-3.43562	-5.51036	ABC transporter
ATEG_03484	-1.80808	-2.59846	-2.96451	-3.6141	Amino acid transporter
ATEG_10007	-0.399946	-0.0511778	1.25263	2.04058	Amino acid transporter
ATEG_08410	2.97203	2.26852	1.50919	1.38685	Amino acid transporter
ATEG_00290	2.72295	2.14111	2.4747	2.59207	Ammonium transporter (Mep2)
ATEG_06778	-1.21311	-3.40229	-2.37245	-4.29211	Ammonium transporter (Mep2)
ATEG_04612	0	5.97536	0	8.32038	Anion exchange family protein
ATEG_05801	2.29345	2.19455	2.1591	2.33013	Aquaglyceroporin
ATEG_07986	1.59061	0.436988	2.74394	3.19049	Arginine transporter
ATEG_01482	-0.781063	-4.0121	-2.56677	-3.1027	ATP-binding cassette transporter
ATEG_00085	-2.85457	-3.13296	-3.55696	-3.75786	C4-dicarboxylate transporter/malic acid transport protein
ATEG_08161	6.0178	0	0	0	Ca2+ transporting ATPase
ATEG_03138	0	0	0	3.29107	Ca2+ transporting ATPase
ATEG_04598	-1.1894	-2.19638	-0.794209	-0.599137	Ca2+ transporting ATPase
ATEG_05041	-1.6561	0	-4.17299	-2.13603	Cation channel family transporter
ATEG_07171	3.68889	5.27085	5.24788	6.93036	Copper transporter family protein
ATEG_03641	2.07339	-0.940102	0	1.98824	Creatine transporter
ATEG_09517	0.097283	-1.46215	-3.25323	-1.87366	Ctr copper transporter family protein
ATEG_04727	-2.26479	-3.50702	-4.05401	-3.62404	Galactose-proton symport
ATEG_03352	2.19362	0	0	0	H+/nucleoside cotransporter
ATEG_00773	-0.0383552	-0.768848	1.97994	2.13429	Hexose transporter protein
ATEG_04912	3.47602	2.80009	2.79588	3.1926	High affinity zinc ion transporter
ATEG_01984	-1.49472	-0.995679	-2.80398	-2.73224	Iron ion transmembrane transporter
ATEG_04214	0.325744	1.95666	2.51423	3.62701	Magnesium and cobalt transport protein and translocase of inner mitochondrial membrane
ATEG_07791	6.14794	7.57502	7.46933	7.27402	Major facilitator superfamily transporter
ATEG_02189	-1.50477	-1.03924	-2.11375	-2.88149	Major facilitator superfamily transporter
ATEG_03475	0.620287	0.620105	2.44009	4.58967	Major facilitator superfamily transporter
ATEG_00092	-1.68365	-2.90082	-2.67729	-2.11859	Major facilitator superfamily transporter
ATEG_09950	-1.66295	-2.00074	-3.6772	-4.06266	Major facilitator superfamily transporter
ATEG_07105	1.40348	-1.26786	4.41746	3.84664	Major facilitator superfamily transporter
ATEG_05823	-2.1224	-6.96716	-3.73811	-7.42616	Major facilitator superfamily transporter
ATEG_04988	6.88273	6.86514	7.43619	6.46219	Major facilitator superfamily transporter
ATEG_08425	-3.76557	-2.61328	-1.85217	-2.47009	Major facilitator superfamily transporter
ATEG_08632	-4.87237	-5.62503	-5.50183	-6.15772	Major facilitator superfamily transporter
ATEG_06818	-7.76719	-7.9381	-5.56146	-5.43858	Major facilitator superfamily transporter
ATEG_01556	0.411951	1.12147	1.5702	2.56761	Major facilitator superfamily transporter
ATEG_04707	-2.01022	-1.5971	-2.22194	-2.5834	Major facilitator superfamily transporter
ATEG_06503	-3.62885	-3.15516	-6.33205	-5.55416	MFS allantoate transporter
ATEG_04697	0	0	-2.24557	-2.16726	MFS alpha-glucoside transporter
ATEG_07212	-1.70599	0	-2.44817	-3.6719	MFS drug efflux transporter
ATEG_06210	0.844973	-4.3091	-4.11186	-5.58135	MFS drug efflux transporter
ATEG_02223	2.75318	3.55365	3.67286	3.8261	MFS drug efflux transporter
ATEG_01618	-1.23277	-0.0074639	2.60077	3.47807	MFS drug efflux transporter
ATEG_06095	-1.78907	-3.95814	-1.19686	-2.29306	MFS glucose transporter,
ATEG_07124	1.65883	4.02154	4.30303	5.73268	MFS hexose transporter,
ATEG_05973	-1.61802	0.388489	-3.71767	-2.88261	MFS monosaccharide transporter
ATEG_01425	-1.98203	-0.842935	-2.07027	-0.853867	MFS monosaccharide transporter
ATEG_08653	0.769855	2.44314	1.61747	1.56456	MFS monosaccharide transporter
ATEG_07144	3.93012	2.02643	4.859	3.88299	MFS monosaccharide transporter
ATEG_03527	0.238559	1.24182	4.28399	4.81732	MFS monosaccharide transporter
ATEG_01202	2.56016	1.54696	3.23906	2.87679	MFS multidrug transporter
ATEG_09238	-0.460749	-0.910464	-1.48997	-2.16857	MFS multidrug transporter
ATEG_03514	-2.80239	-3.68299	-1.69835	-3.72923	MFS multidrug transporter
ATEG_10068	1.70442	2.89035	1.4821	1.81824	MFS multidrug transporter
ATEG_01223	-5.55452	-5.34594	-4.01073	-4.07144	MFS multidrug transporter
ATEG_00585	5.05436	4.19031	7.1721	7.08262	MFS multidrug transporter
ATEG_09784	0	0	-2.07939	-1.37485	MFS multidrug transporter
ATEG_01837	5.98872	5.55983	7.65649	6.67556	MFS nicotinic acid transporter Tna1,
ATEG_10350	-0.533224	0.775199	1.68128	2.14472	MFS peptide transporter
ATEG_08696	-3.73378	-1.95231	-2.42635	-1.58195	MFS peptide transporter
ATEG_05180	-2.78222	-4.52322	-0.743959	-4.04849	MFS quinate transporter
ATEG_07334	-5.71413	-4.20294	-6.43939	-4.2485	MFS quinate transporter
ATEG_05082	0	-1.51407	-3.30214	-2.25036	MFS sugar transporter
ATEG_02489	2.01956	1.49296	0.72172	0.588532	MFS sugar transporter
ATEG_09833	-1.23169	-5.26791	-2.33089	-2.23901	MFS sugar transporter
ATEG_07114	4.97913	2.94456	2.70092	4.34673	MFS sugar transporter
ATEG_04070	1.56494	2.00809	2.40455	3.22031	MFS sugar transporter
ATEG_01003	-2.32446	-8.72725	-5.62561	-9.7307	MFS sugar transporter
ATEG_09256	-3.58097	-5.5625	-5.32525	-4.32148	MFS sugar transporter
ATEG_07053	4.02766	2.76935	3.79501	3.71844	MFS sugar transporter
ATEG_04169	-6.43467	-7.45707	-7.78105	-7.33	MFS sugar transporter
ATEG_06047	-1.69396	-2.40312	-0.900264	0	MFS sugar transporter
ATEG_00949	-5.54798	-1.72329	-5.83364	-3.59093	MFS sugar transporter
ATEG_00206	-2.75622	-9.20373	-5.48064	-9.92331	MFS sugar transporter
ATEG_09103	-4.23827	-4.77083	-5.37203	-4.68847	MFS sugar transporter
ATEG_04137	0.689012	1.66916	3.09117	5.15032	MFS sugar transporter
ATEG_02556	-3.66261	-3.72635	-4.8152	-3.80676	MFS sugar transporter
ATEG_10282	-1.14256	-2.68585	-1.20057	-1.16764	MFS sugar transporter
ATEG_03190	4.75668	5.16309	5.67497	5.84247	MFS sugar transporter
ATEG_05008	0.889215	0.885258	1.65145	2.152	MFS sugar transporter
ATEG_07721	-1.81183	-2.59806	-1.72812	-2.08461	MFS sugar transporter
ATEG_07792	-2.71728	-2.73424	-3.46095	-4.75715	MFS sugar transporter
ATEG_09538	-0.859197	-0.27906	-2.12062	-1.78137	MFS sugar transporter
ATEG_07226	0	2.77326	0	5.24791	MFS toxin efflux pump
ATEG_10181	0.976837	2.89465	1.7513	2.66568	Mitochondrial carrier protein
ATEG_09852	6.1113	0	4.35643	0	Mitochondrial carrier protein
ATEG_07531	0.50134	2.22269	-0.532779	0.953133	Mitochondrial carrier protein
ATEG_05119	-0.787668	-2.30751	-1.38041	-2.55845	Mitochondrial cation transporter
ATEG_02890	-4.30992	-4.14934	-4.6331	-4.02511	monocarboxylate transporter
ATEG_01346	2.14253	1.51446	1.8703	1.49177	Multidrug resistance protein 1, 2, 3
ATEG_05418	2.07359	1.29868	2.09349	2.00836	Nuclear transport factor 2 domain protein
ATEG_08916	-1.80549	-5.40956	-2.51558	-5.6744	Oligopeptide transporter
ATEG_02621	-3.62163	-1.95568	-1.35887	-0.998484	Peroxisomal ABC transporter (PXA1)
ATEG_07982	-3.25646	-4.8948	-5.01461	-5.1338	Peroxisomal membrane protein Pmp47
ATEG_08938	3.40626	2.58361	3.21843	3.7254	Phosphate:H+ symporter
ATEG_09498	-3.5302	-3.14185	-2.06048	-1.95505	Plasma membrane zinc ion transporter
ATEG_07319	-2.4169	-1.12008	-1.34086	-1.48127	Plasma membrane zinc ion transporter
ATEG_07919	2.06338	1.79282	1.35663	1.15156	Plastidic glucose transporter 4
ATEG_00382	-1.35877	0	-1.26534	-2.4265	qutD-like transporter
ATEG_06329	-4.87874	-6.89094	-7.26323	-6.36664	Siderochrome-iron transporter sit1 protein
ATEG_03467	-3.09372	-1.23918	-3.71123	-2.34753	Siderochrome-iron transporter sit1 protein
ATEG_07487	-4.00489	-4.66088	-5.42344	-3.95654	Siderochrome-iron transporter sit1 protein
ATEG_04360	-3.11546	-7.58112	-4.6022	-7.65234	Siderochrome-iron transporter sit1 protein
ATEG_04071	-4.77397	-3.11688	-4.3221	-3.22646	Siderochrome-iron transporter sit1 protein
ATEG_06762	3.51261	0	0	3.62368	Siderochrome-iron transporter sit1 protein
ATEG_05893	-1.19895	-2.5292	-1.05953	-1.51503	Sodium ion/proton exchanger
ATEG_01017	4.68319	4.69755	5.22835	4.88313	Sodium phosphate protein
ATEG_06637	0.0509939	-0.869308	1.635	2.53358	Sodium-neurotransmitter symporter
ATEG_02979	0.128302	-2.14969	-1.29884	-3.99793	Synaptic vesicle transporter SVOP
ATEG_01713	-3.66556	-5.30166	-4.66298	-4.15649	Syntaxin 5
ATEG_06439	-0.623541	-2.30391	-0.690635	-2.10637	Tetracycline resistance protein TetB/drug resistance transporter
ATEG_04800	-1.12738	-0.958536	0	3.72678	Transporter
ATEG_08421	-3.48002	-4.15832	0	0	Transporter
ATEG_01683	-4.28999	-4.08599	-5.88164	-6.77906	Transporter
ATEG_02629	-2.38011	-1.22864	-2.49214	-2.70747	Urea transporter
ATEG_04520	0.635137	0.52425	3.07659	2.92098	Vacuolar iron transporter Ccc1
ATEG_09713	1.52924	3.52831	2.75711	5.25375	Zinc transporter
